# Supplementary material for: Multi-generation study of heavy ion beam-induced mutations and agronomic trait variations to accelerate rice breeding
Source: Front Plant Sci. 2023 Jun 21;14:1213807. doi: 10.3389/fpls.2023.1213807 (PMC10322207; doi:10.3389/fpls.2023.1213807)
Supplement: Supplementary file 2 [file Table_1.xlsx]

## Sheet: Supplementary Table 1
Supplementary Table 1: Basic information of M2 and M4 generation genome sequencing
Dose/Gy	Number of M2 lines	Total panicles	Total DNA samples	Mean raw bases（Gb）	Mean clean data（Gb）	Mean sequencing depth（fold）
Control	3	3	3	19.7	19.65	52.04 ×
25	10	28	28	19.73	19.67	52.09 ×
50	10	30	30	19.65	19.6	51.90 ×
75	10	30	30	19.9	19.85	52.58 ×
100	10	29	29	19.77	19.73	52.24 ×
125	10	29	29	19.68	19.62	51.96 ×
150	10	30	30	19.46	19.4	51.38 ×
Sample ID of M4 generation mutants	Phenotype	clean data(Gb)	Sequencing depth(fold)
Control	——	12.6	33.37 ×
A08	Longer panicles with less panicles and smaller grains	12.73	33.71 ×
A18	Dwarf and low seed setting rate	12.59	33.34 ×
A25	Higher plant height, more tillers and larger panicles	12.49	33.08 ×
A28	Higher plant height, larger panicles and grains	12.43	32.92 ×
A45	Dwarf, larger seeds, low seed setting rate	12.74	33.74 ×
A50	Dwarf, smaller panicles, and shorten grains	12.65	33.50 ×
A60	Dwarf, smaller panicles, and shorten grains	12.4	32.84 ×
A66	Longer panicles with less panicles and smaller grains	12.12	32.10 ×
A90	Slightly dwarf	12.18	32.26 ×
A96	Higher plant height, larger panicles and grains	12.21	32.34 ×
A110	Semi-dwarf, smaller panicles, and shorten grains	12.19	32.28 ×
