# Supplementary material for: Multi-generation study of heavy ion beam-induced mutations and agronomic trait variations to accelerate rice breeding
Source: Front Plant Sci. 2023 Jun 21;14:1213807. doi: 10.3389/fpls.2023.1213807 (PMC10322207; doi:10.3389/fpls.2023.1213807)
Supplement: Supplementary file 3 [file Table_2.xlsx]

## Sheet: Supplementary Table 14 
Supplementary Table 2: Primers and mutation sites Sanger sequencing verification results
No	Sample	Chromosome	Position	Left primer	Right primer	Product size	Result
P2	K001	3	9058497	GAAGCCACAGCTCGAAGACT	GATCCGTTGTCTGCCTCTTC	577	TRUE
P3	K001	4	439660	ATCTGGCCTTAATGGGTGTG	AATTTTGGCTTGGAGTGTGG	625	TRUE
P4	K001	4	24004275	ATCCGTTGATCGAGTGATCC	AATCACGAGTCCCTGTGGTC	694	TRUE
P5	K001	4	31287115	CACCTTTGCGCTCTACTTCC	GAGGAGGAACCGAGGAAGAC	518	TRUE
P7	K001	5	17912558	GTGCCGGTGAGTAAGGGTTA	GTCTAGCTAGGCGGCCTTTT	645	TRUE
P8	K001	5	18479257	GGTCTCGCCGTTGATGTAGT	ATCATTGCGGGTGCTCTAAC	569	TRUE
P9	K001	6	14365658	GGCCTCTTGAAACCAATTCA	CTATCCATTCCTGCCAGAGC	637	TRUE
P10	K001	6	15677455	GAACCAGACGATGTTTCACC	AGGAGGACAAGGGAGTAGGA	614	TRUE
P12	K001	7	20003859	TCGGTCTCCTTATTTGCTTG	GGTGTTGCTTGAGGTTATGG	578	TRUE
P13	K001	8	3097968	GTGGTTCTTCACCGTACAGC	GAGAGGGAAGGAGAGGATTG	549	TRUE
P14	K001	8	9922454	GGAGACAAATTTGAGCTGGA	ATTTCGGTATGCATTGAGGA	635	TRUE
P17	K001	3	25778838	AGTTTCAACGGGACAAAACG	ATTGGAAATACTGCGGCTGA	672	TRUE
P18	K001	3	27331733	CCTTGCAGCAGGTATGGACT	TTTGGTGCTCATATGGGTTG	504	TRUE
P22	K001	9	10720761	CCTTTTGAGTTACGCCAAGA	GGTTCCACCACAGTCAAAAC	500	TRUE
