# Supplementary material for: Multi-generation study of heavy ion beam-induced mutations and agronomic trait variations to accelerate rice breeding
Source: Front Plant Sci. 2023 Jun 21;14:1213807. doi: 10.3389/fpls.2023.1213807 (PMC10322207; doi:10.3389/fpls.2023.1213807)
Supplement: Supplementary file 4 [file Table_3.xlsx]

## Sheet: Supplementary Table 3
Supplementary Table 3: Mutation rate of induced mutation on 12 chromosomes of Kitaake at each CIB dose
Chromosome	25 Gy			50 Gy			75 Gy			100 Gy			125 Gy			150 Gy
	Length	Variants	Variants rate	Length	Variants	Variants rate	Length	Variants	Variants rate	Length	Variants	Variants rate	Length	Variants	Variants rate	Length	Variants	Variants rate
1	44294598	153	289507	44294598	204	217130	44294598	314	141065	44294598	310	142885	44294598	290	152739	44294598	362	122360
2	37184994	150	247899	37184994	190	195710	37184994	234	158910	37184994	294	126479	37184994	234	158910	37184994	244	152397
3	37804764	147	257175	37804764	205	184413	37804764	301	125597	37804764	308	122742	37804764	255	148253	37804764	292	129468
4	36974593	131	282248	36974593	171	216225	36974593	256	144432	36974593	314	117753	36974593	262	141124	36974593	265	139526
5	30273398	110	275212	30273398	175	172990	30273398	175	172990	30273398	262	115107	30273398	245	123564	30273398	260	116436
6	31052574	104	298582	31052574	146	212688	31052574	240	129385	31052574	238	130473	31052574	165	188197	31052574	215	144430
7	29683244	79	375737	29683244	144	206133	29683244	205	144796	29683244	266	111173	29683244	189	157054	29683244	211	140678
8	29331338	105	279346	29331338	131	223903	29331338	191	153567	29331338	233	125885	29331338	189	155192	29331338	262	111951
9	22792385	70	325605	22792385	103	221285	22792385	134	170092	22792385	173	131747	22792385	167	136481	22792385	184	123871
10	24066873	106	227045	24066873	109	220797	24066873	163	147649	24066873	195	122166	24066873	159	151363	24066873	172	139923
11	29738898	102	291557	29738898	132	225294	29738898	191	155701	29738898	248	119433	29738898	170	174934	29738898	253	117545
12	27153574	111	244626	27153574	123	220760	27153574	213	127481	27153574	214	126295	27153574	193	140692	27153574	225	120682
Total	380351233	1368	282878	380351233	1833	206937	380351233	2617	147639	380351233	3055	124257	380351233	2518	151052	380351233	2945	129151
