# Supplementary material for: Multi-generation study of heavy ion beam-induced mutations and agronomic trait variations to accelerate rice breeding
Source: Front Plant Sci. 2023 Jun 21;14:1213807. doi: 10.3389/fpls.2023.1213807 (PMC10322207; doi:10.3389/fpls.2023.1213807)
Supplement: Supplementary file 5 [file Table_4.xlsx]

## Sheet: Supplementary Table 4
Supplementary Table 4: SBSs and InDels induced in each sample at each CIB dose
Dose/Gy	Mutant ID	Variant type	Chromosome	Position	Variation	Ts/Tv	Genotype
25Gy	K001	SBS	Chr1	41912868	T>G	Tv	het
25Gy	K001	SBS	Chr2	3982740	A>G	Ts	hom
25Gy	K001	SBS	Chr2	31500990	G>A	Ts	hom
25Gy	K001	SBS	Chr3	9058497	C>T	Ts	het
25Gy	K001	SBS	Chr3	13635315	G>A	Ts	hom
25Gy	K001	SBS	Chr3	23299950	C>G	Tv	het
25Gy	K001	SBS	Chr3	27766130	T>C	Ts	hom
25Gy	K001	SBS	Chr4	439660	A>G	Ts	het
25Gy	K001	SBS	Chr4	24004275	C>A	Tv	het
25Gy	K001	SBS	Chr4	31287115	T>C	Ts	het
25Gy	K001	SBS	Chr5	11156316	A>G	Ts	hom
25Gy	K001	SBS	Chr5	11156317	A>T	Tv	hom
25Gy	K001	SBS	Chr5	17912558	T>G	Tv	hom
25Gy	K001	SBS	Chr5	18479257	G>A	Ts	hom
25Gy	K001	SBS	Chr6	14365658	G>A	Ts	hom
25Gy	K001	SBS	Chr6	15677455	G>A	Ts	hom
25Gy	K001	SBS	Chr6	22570023	A>T	Tv	het
25Gy	K001	SBS	Chr7	20003859	C>T	Ts	het
25Gy	K001	SBS	Chr8	1863447	A>T	Tv	het
25Gy	K001	SBS	Chr8	3097968	A>T	Tv	het
25Gy	K001	SBS	Chr8	9922454	C>A	Tv	hom
25Gy	K001	SBS	Chr8	17758433	C>G	Tv	het
25Gy	K001	SBS	Chr8	20582037	T>A	Tv	het
25Gy	K001	SBS	Chr8	22745979	C>G	Tv	het
25Gy	K001	SBS	Chr10	501937	C>T	Ts	hom
25Gy	K001	SBS	Chr11	5726553	G>C	Tv	hom
25Gy	K001	SBS	Chr12	14701342	C>T	Ts	hom
25Gy	K001	SBS	Chr12	22139538	G>A	Ts	hom
25Gy	K001	SBS	Chr12	25334308	C>T	Ts	het
25Gy	K002	SBS	Chr1	4563049	C>T	Ts	het
25Gy	K002	SBS	Chr1	5278121	C>T	Ts	het
25Gy	K002	SBS	Chr1	8636680	C>G	Tv	het
25Gy	K002	SBS	Chr1	10391664	G>A	Ts	het
25Gy	K002	SBS	Chr1	15529801	C>T	Ts	het
25Gy	K002	SBS	Chr1	19688094	C>T	Ts	het
25Gy	K002	SBS	Chr1	35487285	C>T	Ts	het
25Gy	K002	SBS	Chr1	43359916	C>T	Ts	het
25Gy	K002	SBS	Chr2	663439	T>C	Ts	het
25Gy	K002	SBS	Chr2	803346	C>T	Ts	het
25Gy	K002	SBS	Chr2	7022372	T>C	Ts	het
25Gy	K002	SBS	Chr2	8352319	C>A	Tv	het
25Gy	K002	SBS	Chr3	1137820	G>A	Ts	het
25Gy	K002	SBS	Chr3	14932788	T>G	Tv	het
25Gy	K002	SBS	Chr3	17763463	G>A	Ts	het
25Gy	K002	SBS	Chr3	33197727	T>A	Tv	het
25Gy	K002	SBS	Chr3	33197728	C>T	Ts	het
25Gy	K002	SBS	Chr4	2852999	T>A	Tv	het
25Gy	K002	SBS	Chr4	9255438	A>G	Ts	het
25Gy	K002	SBS	Chr4	17459715	T>G	Tv	het
25Gy	K002	SBS	Chr5	611099	G>T	Tv	het
25Gy	K002	SBS	Chr5	3932232	G>T	Tv	het
25Gy	K002	SBS	Chr5	5837858	A>T	Tv	het
25Gy	K002	SBS	Chr5	13779904	T>C	Ts	het
25Gy	K002	SBS	Chr5	25387328	T>A	Tv	het
25Gy	K002	SBS	Chr5	29451204	A>T	Tv	het
25Gy	K002	SBS	Chr6	3548470	C>G	Tv	het
25Gy	K002	SBS	Chr6	11735060	A>G	Ts	het
25Gy	K002	SBS	Chr6	28894784	C>A	Tv	het
25Gy	K002	SBS	Chr8	870881	C>T	Ts	het
25Gy	K002	SBS	Chr8	6961935	C>T	Ts	hom
25Gy	K002	SBS	Chr8	15038065	A>T	Tv	hom
25Gy	K002	SBS	Chr8	24106117	G>T	Tv	het
25Gy	K002	SBS	Chr8	24198079	C>T	Ts	het
25Gy	K002	SBS	Chr9	6562436	C>A	Tv	het
25Gy	K002	SBS	Chr9	17775416	A>G	Ts	het
25Gy	K002	SBS	Chr9	20601342	T>C	Ts	het
25Gy	K002	SBS	Chr10	186821	A>T	Tv	het
25Gy	K002	SBS	Chr10	1332122	T>G	Tv	het
25Gy	K002	SBS	Chr10	4971317	A>T	Tv	het
25Gy	K002	SBS	Chr10	14711147	T>A	Tv	het
25Gy	K002	SBS	Chr10	15987473	A>G	Ts	het
25Gy	K002	SBS	Chr11	13417018	G>T	Tv	het
25Gy	K002	SBS	Chr11	19575331	T>A	Tv	het
25Gy	K002	SBS	Chr12	8781512	C>T	Ts	het
25Gy	K002	SBS	Chr12	10751572	C>T	Ts	het
25Gy	K002	SBS	Chr12	13060301	C>T	Ts	het
25Gy	K002	SBS	Chr12	13587588	T>A	Tv	het
25Gy	K002	SBS	Chr12	19850848	T>C	Ts	het
25Gy	K002	SBS	Chr12	21788194	G>C	Tv	het
25Gy	K003	SBS	Chr1	8078609	G>A	Ts	het
25Gy	K003	SBS	Chr1	13573359	C>A	Tv	het
25Gy	K003	SBS	Chr1	14873402	A>G	Ts	het
25Gy	K003	SBS	Chr1	20469804	A>T	Tv	het
25Gy	K003	SBS	Chr1	23694365	G>A	Ts	het
25Gy	K003	SBS	Chr1	40518430	T>C	Ts	het
25Gy	K003	SBS	Chr2	30603066	C>T	Ts	het
25Gy	K003	SBS	Chr2	35954646	G>A	Ts	het
25Gy	K003	SBS	Chr3	597889	C>G	Tv	het
25Gy	K003	SBS	Chr3	20819889	C>T	Ts	hom
25Gy	K003	SBS	Chr3	22979875	C>G	Tv	het
25Gy	K003	SBS	Chr3	36139037	T>A	Tv	het
25Gy	K003	SBS	Chr3	37550235	G>A	Ts	het
25Gy	K003	SBS	Chr4	12850599	C>G	Tv	het
25Gy	K003	SBS	Chr4	17089577	G>A	Ts	hom
25Gy	K003	SBS	Chr6	571239	C>G	Tv	hom
25Gy	K003	SBS	Chr6	19720894	G>T	Tv	het
25Gy	K003	SBS	Chr7	506660	G>T	Tv	het
25Gy	K003	SBS	Chr7	20631060	A>G	Ts	hom
25Gy	K003	SBS	Chr8	1027999	C>T	Ts	het
25Gy	K003	SBS	Chr8	2612750	T>C	Ts	het
25Gy	K003	SBS	Chr9	16900758	T>C	Ts	hom
25Gy	K003	SBS	Chr9	21062714	A>G	Ts	hom
25Gy	K003	SBS	Chr10	8088167	T>A	Tv	hom
25Gy	K003	SBS	Chr11	5387144	G>A	Ts	het
25Gy	K003	SBS	Chr12	10292948	C>T	Ts	het
25Gy	K003	SBS	Chr12	10626793	G>A	Ts	het
25Gy	K003	SBS	Chr12	25516349	T>A	Tv	het
25Gy	K003	SBS	Chr12	25531611	T>G	Tv	het
25Gy	K004	SBS	Chr2	19412675	C>T	Ts	hom
25Gy	K004	SBS	Chr2	30884984	C>G	Tv	hom
25Gy	K004	SBS	Chr2	31108621	C>T	Ts	hom
25Gy	K004	SBS	Chr2	34786379	A>C	Tv	hom
25Gy	K004	SBS	Chr2	35954646	G>A	Ts	hom
25Gy	K004	SBS	Chr3	20819889	C>T	Ts	het
25Gy	K004	SBS	Chr4	2719550	G>A	Ts	hom
25Gy	K004	SBS	Chr4	11849572	T>C	Ts	hom
25Gy	K004	SBS	Chr4	17089577	G>A	Ts	hom
25Gy	K004	SBS	Chr5	4365937	T>A	Tv	het
25Gy	K004	SBS	Chr5	17811905	C>G	Tv	het
25Gy	K004	SBS	Chr7	25108522	T>C	Ts	het
25Gy	K004	SBS	Chr8	21889074	G>T	Tv	het
25Gy	K004	SBS	Chr8	25741992	C>T	Ts	het
25Gy	K004	SBS	Chr8	26149170	T>C	Ts	het
25Gy	K004	SBS	Chr9	8635862	T>A	Tv	het
25Gy	K004	SBS	Chr10	2028040	C>T	Ts	het
25Gy	K004	SBS	Chr12	11030993	G>A	Ts	het
25Gy	K004	SBS	Chr12	15511996	G>A	Ts	het
25Gy	K005	SBS	Chr1	27594072	C>T	Ts	het
25Gy	K005	SBS	Chr1	38232650	A>G	Ts	het
25Gy	K005	SBS	Chr1	39211488	G>T	Tv	het
25Gy	K005	SBS	Chr1	39273382	A>C	Tv	het
25Gy	K005	SBS	Chr1	40108879	T>A	Tv	het
25Gy	K005	SBS	Chr1	40108880	T>A	Tv	het
25Gy	K005	SBS	Chr1	40329793	A>T	Tv	het
25Gy	K005	SBS	Chr1	40329794	G>T	Tv	het
25Gy	K005	SBS	Chr1	40329795	A>T	Tv	het
25Gy	K005	SBS	Chr2	813470	G>C	Tv	hom
25Gy	K005	SBS	Chr2	7982419	T>A	Tv	het
25Gy	K005	SBS	Chr2	17907729	T>A	Tv	het
25Gy	K005	SBS	Chr2	31500990	G>A	Ts	hom
25Gy	K005	SBS	Chr3	9058497	C>T	Ts	het
25Gy	K005	SBS	Chr3	13635315	G>A	Ts	hom
25Gy	K005	SBS	Chr3	23299950	C>G	Tv	het
25Gy	K005	SBS	Chr3	24473837	G>A	Ts	het
25Gy	K005	SBS	Chr3	36849542	G>T	Tv	het
25Gy	K005	SBS	Chr4	17251814	A>T	Tv	hom
25Gy	K005	SBS	Chr5	29778646	T>C	Ts	hom
25Gy	K005	SBS	Chr6	8801616	C>T	Ts	het
25Gy	K005	SBS	Chr6	8801617	C>T	Ts	het
25Gy	K005	SBS	Chr6	8801620	C>G	Tv	het
25Gy	K005	SBS	Chr6	28560571	T>C	Ts	het
25Gy	K005	SBS	Chr7	3296236	C>T	Ts	het
25Gy	K005	SBS	Chr7	6700748	T>G	Tv	het
25Gy	K005	SBS	Chr7	27261566	A>T	Tv	hom
25Gy	K005	SBS	Chr7	27504534	A>C	Tv	hom
25Gy	K005	SBS	Chr8	9249678	A>T	Tv	hom
25Gy	K005	SBS	Chr8	11894307	G>A	Ts	hom
25Gy	K005	SBS	Chr8	16415554	A>G	Ts	het
25Gy	K005	SBS	Chr9	16014922	G>A	Ts	hom
25Gy	K005	SBS	Chr10	501937	C>T	Ts	hom
25Gy	K005	SBS	Chr10	19340339	A>C	Tv	het
25Gy	K005	SBS	Chr10	20523908	C>G	Tv	het
25Gy	K005	SBS	Chr11	5726553	G>C	Tv	hom
25Gy	K005	SBS	Chr12	336624	T>C	Ts	het
25Gy	K005	SBS	Chr12	8824575	T>A	Tv	het
25Gy	K005	SBS	Chr12	14701342	C>T	Ts	hom
25Gy	K005	SBS	Chr12	22139538	G>A	Ts	hom
25Gy	K006	SBS	Chr1	27442798	A>G	Ts	hom
25Gy	K006	SBS	Chr1	38232650	A>G	Ts	het
25Gy	K006	SBS	Chr1	39211488	G>T	Tv	het
25Gy	K006	SBS	Chr1	39862132	C>T	Ts	het
25Gy	K006	SBS	Chr2	6513385	G>A	Ts	het
25Gy	K006	SBS	Chr2	7570034	G>A	Ts	het
25Gy	K006	SBS	Chr2	7982419	T>A	Tv	hom
25Gy	K006	SBS	Chr2	16389751	G>T	Tv	het
25Gy	K006	SBS	Chr2	31500990	G>A	Ts	hom
25Gy	K006	SBS	Chr2	34658053	C>A	Tv	het
25Gy	K006	SBS	Chr3	2658468	G>T	Tv	het
25Gy	K006	SBS	Chr3	9058497	C>T	Ts	het
25Gy	K006	SBS	Chr3	13635315	G>A	Ts	hom
25Gy	K006	SBS	Chr3	23299950	C>G	Tv	het
25Gy	K006	SBS	Chr3	25282547	C>T	Ts	het
25Gy	K006	SBS	Chr3	29402995	C>A	Tv	hom
25Gy	K006	SBS	Chr4	7844101	G>C	Tv	het
25Gy	K006	SBS	Chr4	9459185	C>T	Ts	het
25Gy	K006	SBS	Chr4	17702220	T>A	Tv	het
25Gy	K006	SBS	Chr5	10195284	C>T	Ts	het
25Gy	K006	SBS	Chr5	15568977	G>A	Ts	het
25Gy	K006	SBS	Chr6	10026506	A>G	Ts	hom
25Gy	K006	SBS	Chr8	1863447	A>T	Tv	hom
25Gy	K006	SBS	Chr8	3097968	A>T	Tv	hom
25Gy	K006	SBS	Chr8	7083595	G>A	Ts	het
25Gy	K006	SBS	Chr8	9249678	A>T	Tv	het
25Gy	K006	SBS	Chr10	501937	C>T	Ts	hom
25Gy	K006	SBS	Chr10	2938922	G>A	Ts	het
25Gy	K006	SBS	Chr10	13890072	T>A	Tv	het
25Gy	K006	SBS	Chr11	5726553	G>C	Tv	hom
25Gy	K006	SBS	Chr12	8824575	T>A	Tv	het
25Gy	K006	SBS	Chr12	14701342	C>T	Ts	het
25Gy	K006	SBS	Chr12	15927128	A>G	Ts	het
25Gy	K006	SBS	Chr12	22139538	G>A	Ts	hom
25Gy	K007	SBS	Chr2	5520761	C>T	Ts	het
25Gy	K007	SBS	Chr2	17125414	T>G	Tv	het
25Gy	K007	SBS	Chr2	35954646	G>A	Ts	het
25Gy	K007	SBS	Chr3	20819889	C>T	Ts	hom
25Gy	K007	SBS	Chr4	656485	C>T	Ts	hom
25Gy	K007	SBS	Chr4	17089577	G>A	Ts	hom
25Gy	K007	SBS	Chr4	23286533	A>G	Ts	het
25Gy	K007	SBS	Chr4	23875621	A>G	Ts	het
25Gy	K007	SBS	Chr6	12356905	G>C	Tv	hom
25Gy	K007	SBS	Chr6	30997020	A>T	Tv	het
25Gy	K007	SBS	Chr7	23225969	A>G	Ts	het
25Gy	K007	SBS	Chr8	17537522	T>A	Tv	het
25Gy	K007	SBS	Chr9	10426963	C>T	Ts	het
25Gy	K007	SBS	Chr9	15146015	A>T	Tv	het
25Gy	K007	SBS	Chr9	16900758	T>C	Ts	hom
25Gy	K007	SBS	Chr10	2028040	C>T	Ts	het
25Gy	K007	SBS	Chr10	23744447	T>G	Tv	het
25Gy	K007	SBS	Chr11	13122112	A>G	Ts	het
25Gy	K007	SBS	Chr12	6585104	T>A	Tv	het
25Gy	K008	SBS	Chr1	23168599	C>T	Ts	het
25Gy	K008	SBS	Chr1	23168600	A>T	Tv	het
25Gy	K008	SBS	Chr1	27698347	G>A	Ts	het
25Gy	K008	SBS	Chr1	32546908	C>T	Ts	hom
25Gy	K008	SBS	Chr1	32658831	T>G	Tv	hom
25Gy	K008	SBS	Chr2	7712529	G>T	Tv	hom
25Gy	K008	SBS	Chr2	14890675	C>T	Ts	het
25Gy	K008	SBS	Chr2	22839963	A>T	Tv	het
25Gy	K008	SBS	Chr2	27811123	G>A	Ts	het
25Gy	K008	SBS	Chr2	28462689	T>A	Tv	hom
25Gy	K008	SBS	Chr3	7720357	G>A	Ts	het
25Gy	K008	SBS	Chr3	15741185	C>T	Ts	het
25Gy	K008	SBS	Chr3	17774555	A>T	Tv	het
25Gy	K008	SBS	Chr3	18213400	G>C	Tv	het
25Gy	K008	SBS	Chr3	26745249	G>A	Ts	het
25Gy	K008	SBS	Chr3	30634791	T>C	Ts	hom
25Gy	K008	SBS	Chr3	31228837	G>T	Tv	het
25Gy	K008	SBS	Chr4	3462469	G>C	Tv	het
25Gy	K008	SBS	Chr4	17865438	T>A	Tv	hom
25Gy	K008	SBS	Chr4	22816405	A>T	Tv	hom
25Gy	K008	SBS	Chr4	25872310	C>T	Ts	het
25Gy	K008	SBS	Chr4	32158820	A>T	Tv	het
25Gy	K008	SBS	Chr4	32206036	G>A	Ts	het
25Gy	K008	SBS	Chr4	32206037	C>A	Tv	het
25Gy	K008	SBS	Chr5	14627835	C>T	Ts	het
25Gy	K008	SBS	Chr5	15177641	C>T	Ts	het
25Gy	K008	SBS	Chr5	16732614	T>C	Ts	het
25Gy	K008	SBS	Chr5	17491925	A>G	Ts	het
25Gy	K008	SBS	Chr5	18971163	G>T	Tv	het
25Gy	K008	SBS	Chr5	27126703	A>C	Tv	hom
25Gy	K008	SBS	Chr6	464015	T>A	Tv	het
25Gy	K008	SBS	Chr6	15093275	C>T	Ts	het
25Gy	K008	SBS	Chr6	24767346	G>T	Tv	het
25Gy	K008	SBS	Chr6	30157932	A>G	Ts	het
25Gy	K008	SBS	Chr7	9245319	G>A	Ts	het
25Gy	K008	SBS	Chr7	19611558	G>A	Ts	hom
25Gy	K008	SBS	Chr8	2304428	G>A	Ts	hom
25Gy	K008	SBS	Chr8	6477747	T>A	Tv	hom
25Gy	K008	SBS	Chr8	11139326	A>T	Tv	het
25Gy	K008	SBS	Chr8	12979197	C>G	Tv	het
25Gy	K008	SBS	Chr8	29072199	C>A	Tv	hom
25Gy	K008	SBS	Chr10	314258	G>A	Ts	hom
25Gy	K008	SBS	Chr10	13490518	C>G	Tv	hom
25Gy	K008	SBS	Chr10	19124490	A>C	Tv	het
25Gy	K008	SBS	Chr10	19124491	G>A	Ts	het
25Gy	K008	SBS	Chr10	19626589	A>T	Tv	het
25Gy	K008	SBS	Chr10	21856207	T>C	Ts	het
25Gy	K008	SBS	Chr10	22969127	A>T	Tv	het
25Gy	K008	SBS	Chr11	1325991	G>A	Ts	het
25Gy	K008	SBS	Chr12	2319040	T>G	Tv	het
25Gy	K008	SBS	Chr12	5001796	C>T	Ts	het
25Gy	K008	SBS	Chr12	5040961	A>G	Ts	het
25Gy	K008	SBS	Chr12	7552896	G>C	Tv	het
25Gy	K008	SBS	Chr12	7663584	G>C	Tv	het
25Gy	K008	SBS	Chr12	15188063	G>A	Ts	het
25Gy	K008	SBS	Chr12	21266240	C>T	Ts	hom
25Gy	K009	SBS	Chr1	23168599	C>T	Ts	hom
25Gy	K009	SBS	Chr1	23168600	A>T	Tv	hom
25Gy	K009	SBS	Chr1	32546908	C>T	Ts	hom
25Gy	K009	SBS	Chr2	7712529	G>T	Tv	het
25Gy	K009	SBS	Chr2	22839963	A>T	Tv	het
25Gy	K009	SBS	Chr2	27811123	G>A	Ts	het
25Gy	K009	SBS	Chr2	28462689	T>A	Tv	het
25Gy	K009	SBS	Chr3	1072380	C>T	Ts	hom
25Gy	K009	SBS	Chr3	2772896	C>G	Tv	hom
25Gy	K009	SBS	Chr3	2772897	A>T	Tv	hom
25Gy	K009	SBS	Chr3	5590438	T>A	Tv	hom
25Gy	K009	SBS	Chr3	7320809	G>A	Ts	het
25Gy	K009	SBS	Chr3	8817283	G>A	Ts	het
25Gy	K009	SBS	Chr3	8915053	A>T	Tv	hom
25Gy	K009	SBS	Chr3	17774555	A>T	Tv	het
25Gy	K009	SBS	Chr3	18213400	G>C	Tv	het
25Gy	K009	SBS	Chr3	20740705	T>A	Tv	het
25Gy	K009	SBS	Chr3	26745249	G>A	Ts	het
25Gy	K009	SBS	Chr4	3462469	G>C	Tv	het
25Gy	K009	SBS	Chr4	11459189	T>G	Tv	het
25Gy	K009	SBS	Chr4	13266215	T>A	Tv	het
25Gy	K009	SBS	Chr4	17865438	T>A	Tv	het
25Gy	K009	SBS	Chr4	32206036	G>A	Ts	hom
25Gy	K009	SBS	Chr4	32206037	C>A	Tv	hom
25Gy	K009	SBS	Chr5	15177641	C>T	Ts	het
25Gy	K009	SBS	Chr5	16732614	T>C	Ts	het
25Gy	K009	SBS	Chr5	18971163	G>T	Tv	het
25Gy	K009	SBS	Chr6	464015	T>A	Tv	hom
25Gy	K009	SBS	Chr6	15093275	C>T	Ts	het
25Gy	K009	SBS	Chr6	24767346	G>T	Tv	hom
25Gy	K009	SBS	Chr6	30157932	A>G	Ts	hom
25Gy	K009	SBS	Chr7	9245319	G>A	Ts	hom
25Gy	K009	SBS	Chr7	19611558	G>A	Ts	hom
25Gy	K009	SBS	Chr8	29072199	C>A	Tv	hom
25Gy	K009	SBS	Chr9	9990918	T>A	Tv	hom
25Gy	K009	SBS	Chr9	22189325	G>A	Ts	het
25Gy	K009	SBS	Chr9	22736003	C>T	Ts	het
25Gy	K009	SBS	Chr10	13490518	C>G	Tv	het
25Gy	K009	SBS	Chr10	19124490	A>C	Tv	het
25Gy	K009	SBS	Chr10	19124491	G>A	Ts	het
25Gy	K009	SBS	Chr10	19626589	A>T	Tv	het
25Gy	K009	SBS	Chr10	21856207	T>C	Ts	het
25Gy	K009	SBS	Chr11	1325991	G>A	Ts	het
25Gy	K009	SBS	Chr11	4897248	G>A	Ts	het
25Gy	K009	SBS	Chr11	12335390	A>T	Tv	hom
25Gy	K009	SBS	Chr12	5040961	A>G	Ts	hom
25Gy	K009	SBS	Chr12	9605776	C>T	Ts	het
25Gy	K010	SBS	Chr1	6530809	T>A	Tv	het
25Gy	K010	SBS	Chr1	7537643	A>T	Tv	het
25Gy	K010	SBS	Chr1	11989234	G>A	Ts	het
25Gy	K010	SBS	Chr1	17781351	A>G	Ts	het
25Gy	K010	SBS	Chr1	27633234	C>T	Ts	hom
25Gy	K010	SBS	Chr1	34955658	A>G	Ts	het
25Gy	K010	SBS	Chr1	39476983	C>A	Tv	het
25Gy	K010	SBS	Chr2	911223	T>A	Tv	het
25Gy	K010	SBS	Chr2	11155350	A>G	Ts	hom
25Gy	K010	SBS	Chr2	27941058	T>G	Tv	het
25Gy	K010	SBS	Chr2	28480698	G>T	Tv	het
25Gy	K010	SBS	Chr3	9853094	T>G	Tv	hom
25Gy	K010	SBS	Chr3	24951929	G>A	Ts	het
25Gy	K010	SBS	Chr3	26108262	T>C	Ts	het
25Gy	K010	SBS	Chr3	31865215	G>A	Ts	het
25Gy	K010	SBS	Chr4	25865361	G>C	Tv	het
25Gy	K010	SBS	Chr5	4385056	A>T	Tv	het
25Gy	K010	SBS	Chr5	6903097	C>T	Ts	hom
25Gy	K010	SBS	Chr5	28301955	C>A	Tv	het
25Gy	K010	SBS	Chr5	29775872	C>T	Ts	het
25Gy	K010	SBS	Chr7	4499533	G>A	Ts	hom
25Gy	K010	SBS	Chr7	22886920	T>C	Ts	het
25Gy	K010	SBS	Chr7	25105006	T>G	Tv	het
25Gy	K010	SBS	Chr7	25415492	C>T	Ts	het
25Gy	K010	SBS	Chr8	4828413	G>A	Ts	hom
25Gy	K010	SBS	Chr8	10117554	G>C	Tv	hom
25Gy	K010	SBS	Chr8	11297500	A>T	Tv	hom
25Gy	K010	SBS	Chr8	13875463	A>G	Ts	hom
25Gy	K010	SBS	Chr8	18543318	A>T	Tv	hom
25Gy	K010	SBS	Chr9	13607895	G>A	Ts	het
25Gy	K010	SBS	Chr10	9818031	A>G	Ts	het
25Gy	K010	SBS	Chr10	17299229	G>C	Tv	het
25Gy	K010	SBS	Chr11	25638890	C>T	Ts	het
25Gy	K010	SBS	Chr11	28414607	G>T	Tv	het
25Gy	K010	SBS	Chr12	11388896	T>C	Ts	het
25Gy	K010	SBS	Chr12	11996347	G>A	Ts	hom
25Gy	K010	SBS	Chr12	16781112	G>A	Ts	het
25Gy	K010	SBS	Chr12	23115745	T>C	Ts	het
25Gy	K010	SBS	Chr12	25603063	G>C	Tv	het
25Gy	K011	SBS	Chr1	2347393	G>A	Ts	hom
25Gy	K011	SBS	Chr1	3201860	C>T	Ts	hom
25Gy	K011	SBS	Chr1	3201862	G>A	Ts	hom
25Gy	K011	SBS	Chr1	7537643	A>T	Tv	hom
25Gy	K011	SBS	Chr1	9618635	C>G	Tv	het
25Gy	K011	SBS	Chr1	9688205	G>A	Ts	het
25Gy	K011	SBS	Chr1	13037110	C>T	Ts	het
25Gy	K011	SBS	Chr1	27397300	G>C	Tv	het
25Gy	K011	SBS	Chr1	27633234	C>T	Ts	het
25Gy	K011	SBS	Chr2	2383747	G>A	Ts	hom
25Gy	K011	SBS	Chr2	9890691	G>A	Ts	hom
25Gy	K011	SBS	Chr2	9890692	A>T	Tv	hom
25Gy	K011	SBS	Chr2	22396774	G>A	Ts	hom
25Gy	K011	SBS	Chr2	37141674	C>A	Tv	het
25Gy	K011	SBS	Chr3	4249996	A>C	Tv	hom
25Gy	K011	SBS	Chr3	6987542	G>A	Ts	hom
25Gy	K011	SBS	Chr3	7285824	G>A	Ts	hom
25Gy	K011	SBS	Chr4	9783471	A>G	Ts	het
25Gy	K011	SBS	Chr4	11783005	A>C	Tv	het
25Gy	K011	SBS	Chr4	15522984	A>C	Tv	het
25Gy	K011	SBS	Chr4	31768852	T>A	Tv	het
25Gy	K011	SBS	Chr5	3686587	G>T	Tv	het
25Gy	K011	SBS	Chr5	6903097	C>T	Ts	hom
25Gy	K011	SBS	Chr5	12866607	C>T	Ts	hom
25Gy	K011	SBS	Chr5	19717164	G>A	Ts	het
25Gy	K011	SBS	Chr6	22159808	A>T	Tv	het
25Gy	K011	SBS	Chr6	29811152	A>T	Tv	het
25Gy	K011	SBS	Chr7	27901989	C>G	Tv	het
25Gy	K011	SBS	Chr8	10117554	G>C	Tv	hom
25Gy	K011	SBS	Chr8	13215014	A>G	Ts	het
25Gy	K011	SBS	Chr9	19950113	A>G	Ts	hom
25Gy	K011	SBS	Chr10	3265584	C>T	Ts	het
25Gy	K011	SBS	Chr10	5674270	T>C	Ts	het
25Gy	K011	SBS	Chr10	6886042	A>T	Tv	het
25Gy	K011	SBS	Chr11	4564476	G>T	Tv	hom
25Gy	K011	SBS	Chr11	4564477	G>T	Tv	hom
25Gy	K011	SBS	Chr11	28579486	C>T	Ts	hom
25Gy	K011	SBS	Chr12	2246950	T>C	Ts	het
25Gy	K011	SBS	Chr12	9850306	A>G	Ts	het
25Gy	K011	SBS	Chr12	11996347	G>A	Ts	hom
25Gy	K012	SBS	Chr1	27633234	C>T	Ts	het
25Gy	K012	SBS	Chr1	33206273	G>T	Tv	het
25Gy	K012	SBS	Chr1	41694839	T>C	Ts	hom
25Gy	K012	SBS	Chr2	10388754	G>A	Ts	hom
25Gy	K012	SBS	Chr2	26770904	C>G	Tv	het
25Gy	K012	SBS	Chr2	36277294	T>C	Ts	het
25Gy	K012	SBS	Chr3	10889793	A>G	Ts	het
25Gy	K012	SBS	Chr4	15469466	G>T	Tv	het
25Gy	K012	SBS	Chr4	16006267	G>A	Ts	het
25Gy	K012	SBS	Chr4	27140936	A>T	Tv	het
25Gy	K012	SBS	Chr4	33963744	C>T	Ts	hom
25Gy	K012	SBS	Chr5	6207378	G>A	Ts	hom
25Gy	K012	SBS	Chr5	17275509	T>C	Ts	hom
25Gy	K012	SBS	Chr5	18765803	G>A	Ts	het
25Gy	K012	SBS	Chr7	6902564	C>T	Ts	het
25Gy	K012	SBS	Chr7	13360607	A>C	Tv	hom
25Gy	K012	SBS	Chr7	25415492	C>T	Ts	hom
25Gy	K012	SBS	Chr8	10117554	G>C	Tv	hom
25Gy	K012	SBS	Chr8	12729107	G>A	Ts	het
25Gy	K012	SBS	Chr8	15641182	C>G	Tv	het
25Gy	K012	SBS	Chr8	17500367	C>G	Tv	het
25Gy	K012	SBS	Chr8	24319319	C>G	Tv	hom
25Gy	K012	SBS	Chr8	25993073	T>A	Tv	hom
25Gy	K012	SBS	Chr9	8284159	A>G	Ts	hom
25Gy	K012	SBS	Chr9	14598919	A>G	Ts	hom
25Gy	K012	SBS	Chr10	1003492	A>C	Tv	het
25Gy	K012	SBS	Chr10	15723285	A>T	Tv	hom
25Gy	K012	SBS	Chr10	22725108	G>A	Ts	het
25Gy	K012	SBS	Chr11	212654	A>C	Tv	het
25Gy	K012	SBS	Chr11	4835917	C>G	Tv	het
25Gy	K012	SBS	Chr11	8057390	G>A	Ts	het
25Gy	K012	SBS	Chr11	17104541	C>A	Tv	het
25Gy	K012	SBS	Chr11	23905211	C>T	Ts	het
25Gy	K012	SBS	Chr11	29173906	T>C	Ts	het
25Gy	K012	SBS	Chr12	210723	T>C	Ts	het
25Gy	K012	SBS	Chr12	11996347	G>A	Ts	hom
25Gy	K012	SBS	Chr12	21420061	T>A	Tv	het
25Gy	K012	SBS	Chr12	22362498	G>A	Ts	hom
25Gy	K012	SBS	Chr12	22362499	T>A	Tv	hom
25Gy	K013	SBS	Chr1	4563049	C>T	Ts	het
25Gy	K013	SBS	Chr1	5278121	C>T	Ts	het
25Gy	K013	SBS	Chr1	10180401	A>G	Ts	het
25Gy	K013	SBS	Chr1	15460053	T>A	Tv	hom
25Gy	K013	SBS	Chr1	20842804	A>G	Ts	hom
25Gy	K013	SBS	Chr2	11476539	A>C	Tv	het
25Gy	K013	SBS	Chr2	26864446	A>C	Tv	het
25Gy	K013	SBS	Chr2	29296799	G>A	Ts	het
25Gy	K013	SBS	Chr3	10704277	G>C	Tv	hom
25Gy	K013	SBS	Chr3	10876694	G>T	Tv	hom
25Gy	K013	SBS	Chr3	12239072	T>G	Tv	hom
25Gy	K013	SBS	Chr3	19027831	T>C	Ts	het
25Gy	K013	SBS	Chr3	31272225	T>A	Tv	het
25Gy	K013	SBS	Chr4	13213685	C>G	Tv	het
25Gy	K013	SBS	Chr4	23059244	T>C	Ts	het
25Gy	K013	SBS	Chr5	12551340	G>C	Tv	hom
25Gy	K013	SBS	Chr6	13852889	G>C	Tv	hom
25Gy	K013	SBS	Chr6	22628612	T>G	Tv	het
25Gy	K013	SBS	Chr6	23481293	A>G	Ts	het
25Gy	K013	SBS	Chr7	19649054	G>A	Ts	het
25Gy	K013	SBS	Chr8	6961935	C>T	Ts	hom
25Gy	K013	SBS	Chr8	22018687	A>G	Ts	het
25Gy	K013	SBS	Chr9	1039759	G>A	Ts	het
25Gy	K013	SBS	Chr10	12187792	A>G	Ts	het
25Gy	K013	SBS	Chr11	6814532	G>C	Tv	het
25Gy	K013	SBS	Chr11	11636280	T>A	Tv	het
25Gy	K013	SBS	Chr11	18101494	T>C	Ts	hom
25Gy	K013	SBS	Chr11	29309464	G>C	Tv	hom
25Gy	K013	SBS	Chr12	7720815	C>A	Tv	het
25Gy	K013	SBS	Chr12	8781512	C>T	Ts	het
25Gy	K013	SBS	Chr12	11838581	A>G	Ts	het
25Gy	K013	SBS	Chr12	12023798	C>T	Ts	het
25Gy	K013	SBS	Chr12	19703308	T>C	Ts	het
25Gy	K013	SBS	Chr12	19850848	T>C	Ts	het
25Gy	K013	SBS	Chr12	24152544	A>C	Tv	hom
25Gy	K014	SBS	Chr1	1802361	A>C	Tv	het
25Gy	K014	SBS	Chr1	8881307	T>A	Tv	het
25Gy	K014	SBS	Chr2	7517389	A>T	Tv	het
25Gy	K014	SBS	Chr2	28623619	G>A	Ts	het
25Gy	K014	SBS	Chr3	1738898	G>T	Tv	het
25Gy	K014	SBS	Chr3	9470235	C>G	Tv	het
25Gy	K014	SBS	Chr4	641421	T>G	Tv	het
25Gy	K014	SBS	Chr4	1773218	G>C	Tv	het
25Gy	K014	SBS	Chr4	10992130	T>A	Tv	het
25Gy	K014	SBS	Chr4	16267137	C>T	Ts	het
25Gy	K014	SBS	Chr4	19158639	C>G	Tv	het
25Gy	K014	SBS	Chr4	24250221	A>G	Ts	het
25Gy	K014	SBS	Chr4	28924147	G>A	Ts	het
25Gy	K014	SBS	Chr6	14133756	C>T	Ts	het
25Gy	K014	SBS	Chr6	14988715	C>T	Ts	het
25Gy	K014	SBS	Chr6	14988716	A>T	Tv	het
25Gy	K014	SBS	Chr6	24818063	C>T	Ts	het
25Gy	K014	SBS	Chr7	13638444	C>T	Ts	het
25Gy	K014	SBS	Chr7	14664309	A>T	Tv	het
25Gy	K014	SBS	Chr8	14828201	G>A	Ts	het
25Gy	K014	SBS	Chr8	20185946	G>T	Tv	het
25Gy	K014	SBS	Chr10	13001537	G>A	Ts	het
25Gy	K014	SBS	Chr10	23158656	T>G	Tv	het
25Gy	K014	SBS	Chr11	5266046	G>A	Ts	het
25Gy	K014	SBS	Chr11	14164172	C>T	Ts	het
25Gy	K014	SBS	Chr11	22728302	A>G	Ts	het
25Gy	K014	SBS	Chr11	23970389	C>T	Ts	het
25Gy	K014	SBS	Chr11	29581239	G>A	Ts	het
25Gy	K014	SBS	Chr12	19850848	T>C	Ts	het
25Gy	K014	SBS	Chr12	22630142	A>C	Tv	het
25Gy	K015	SBS	Chr1	6903406	T>G	Tv	het
25Gy	K015	SBS	Chr1	6903569	A>C	Tv	het
25Gy	K015	SBS	Chr1	17143930	C>A	Tv	hom
25Gy	K015	SBS	Chr1	28323286	C>T	Ts	het
25Gy	K015	SBS	Chr1	35535533	A>T	Tv	hom
25Gy	K015	SBS	Chr2	10584662	G>T	Tv	het
25Gy	K015	SBS	Chr2	35944661	A>T	Tv	hom
25Gy	K015	SBS	Chr3	3449413	G>T	Tv	hom
25Gy	K015	SBS	Chr3	11891664	C>T	Ts	het
25Gy	K015	SBS	Chr3	15360962	G>A	Ts	het
25Gy	K015	SBS	Chr3	20142547	G>T	Tv	het
25Gy	K015	SBS	Chr3	32325476	G>C	Tv	het
25Gy	K015	SBS	Chr3	34281764	C>T	Ts	het
25Gy	K015	SBS	Chr3	34294247	C>T	Ts	het
25Gy	K015	SBS	Chr4	14047740	G>A	Ts	het
25Gy	K015	SBS	Chr5	3767648	G>C	Tv	het
25Gy	K015	SBS	Chr5	26482703	T>C	Ts	het
25Gy	K015	SBS	Chr6	15121468	T>C	Ts	het
25Gy	K015	SBS	Chr6	28661053	T>C	Ts	hom
25Gy	K015	SBS	Chr6	30877826	G>C	Tv	het
25Gy	K015	SBS	Chr7	12842395	G>A	Ts	het
25Gy	K015	SBS	Chr7	18427335	A>G	Ts	hom
25Gy	K015	SBS	Chr7	25419816	T>A	Tv	hom
25Gy	K015	SBS	Chr8	14828201	G>A	Ts	hom
25Gy	K015	SBS	Chr8	17782215	T>C	Ts	het
25Gy	K015	SBS	Chr9	9712037	C>T	Ts	het
25Gy	K015	SBS	Chr10	19469001	G>A	Ts	het
25Gy	K015	SBS	Chr10	19469002	G>A	Ts	het
25Gy	K015	SBS	Chr10	20632479	G>A	Ts	het
25Gy	K015	SBS	Chr10	23180035	T>C	Ts	hom
25Gy	K015	SBS	Chr11	21479538	A>G	Ts	hom
25Gy	K016	SBS	Chr1	15575370	C>T	Ts	hom
25Gy	K016	SBS	Chr1	27037286	G>A	Ts	het
25Gy	K016	SBS	Chr1	31493854	G>T	Tv	hom
25Gy	K016	SBS	Chr1	31493855	C>T	Ts	hom
25Gy	K016	SBS	Chr2	25110117	G>A	Ts	hom
25Gy	K016	SBS	Chr3	19876949	C>T	Ts	hom
25Gy	K016	SBS	Chr3	30839938	T>A	Tv	het
25Gy	K016	SBS	Chr3	31499403	T>C	Ts	het
25Gy	K016	SBS	Chr3	32194915	C>T	Ts	het
25Gy	K016	SBS	Chr3	36198735	T>G	Tv	hom
25Gy	K016	SBS	Chr4	9106422	T>G	Tv	het
25Gy	K016	SBS	Chr4	12033039	A>G	Ts	het
25Gy	K016	SBS	Chr4	13988892	G>A	Ts	het
25Gy	K016	SBS	Chr4	13988893	A>T	Tv	het
25Gy	K016	SBS	Chr5	12555760	A>C	Tv	het
25Gy	K016	SBS	Chr5	30012494	G>A	Ts	het
25Gy	K016	SBS	Chr5	30210148	C>G	Tv	het
25Gy	K016	SBS	Chr6	8746976	G>T	Tv	het
25Gy	K016	SBS	Chr6	10698156	A>G	Ts	hom
25Gy	K016	SBS	Chr6	13310707	A>T	Tv	het
25Gy	K016	SBS	Chr6	21814039	C>T	Ts	het
25Gy	K016	SBS	Chr6	27028959	G>A	Ts	het
25Gy	K016	SBS	Chr6	28605119	C>G	Tv	het
25Gy	K016	SBS	Chr6	30028864	A>G	Ts	het
25Gy	K016	SBS	Chr7	6330186	G>A	Ts	het
25Gy	K016	SBS	Chr9	4124341	T>A	Tv	het
25Gy	K016	SBS	Chr9	8044096	G>C	Tv	het
25Gy	K016	SBS	Chr10	7650472	C>T	Ts	hom
25Gy	K016	SBS	Chr10	18934495	G>A	Ts	hom
25Gy	K016	SBS	Chr11	657534	T>C	Ts	hom
25Gy	K016	SBS	Chr11	8814818	C>T	Ts	het
25Gy	K016	SBS	Chr11	8814819	A>T	Tv	het
25Gy	K016	SBS	Chr11	11489021	C>T	Ts	het
25Gy	K016	SBS	Chr11	13044220	C>T	Ts	het
25Gy	K016	SBS	Chr11	18814735	G>C	Tv	het
25Gy	K016	SBS	Chr11	18814736	C>T	Ts	het
25Gy	K016	SBS	Chr11	27389370	G>C	Tv	hom
25Gy	K016	SBS	Chr12	3495876	G>T	Tv	hom
25Gy	K016	SBS	Chr12	12201688	G>A	Ts	het
25Gy	K016	SBS	Chr12	19917112	A>G	Ts	hom
25Gy	K018	SBS	Chr1	4212638	C>T	Ts	het
25Gy	K018	SBS	Chr1	11942611	C>T	Ts	het
25Gy	K018	SBS	Chr1	33107093	T>A	Tv	hom
25Gy	K018	SBS	Chr1	43540358	C>T	Ts	het
25Gy	K018	SBS	Chr2	16556085	C>T	Ts	het
25Gy	K018	SBS	Chr2	22115441	G>A	Ts	het
25Gy	K018	SBS	Chr2	26835129	C>G	Tv	het
25Gy	K018	SBS	Chr2	27912810	G>A	Ts	het
25Gy	K018	SBS	Chr3	10468992	A>G	Ts	hom
25Gy	K018	SBS	Chr3	11078156	G>A	Ts	hom
25Gy	K018	SBS	Chr3	35014342	C>T	Ts	het
25Gy	K018	SBS	Chr4	3544364	G>C	Tv	het
25Gy	K018	SBS	Chr4	4476379	C>A	Tv	het
25Gy	K018	SBS	Chr4	10322467	T>C	Ts	het
25Gy	K018	SBS	Chr4	24087908	T>C	Ts	het
25Gy	K018	SBS	Chr4	24087909	C>T	Ts	het
25Gy	K018	SBS	Chr4	28048270	G>A	Ts	het
25Gy	K018	SBS	Chr4	34999419	T>G	Tv	het
25Gy	K018	SBS	Chr4	36036855	T>A	Tv	het
25Gy	K018	SBS	Chr5	9762219	C>A	Tv	hom
25Gy	K018	SBS	Chr5	28011553	C>T	Ts	het
25Gy	K018	SBS	Chr5	29996616	C>G	Tv	het
25Gy	K018	SBS	Chr5	30012494	G>A	Ts	het
25Gy	K018	SBS	Chr6	2213377	C>T	Ts	hom
25Gy	K018	SBS	Chr8	1105218	A>G	Ts	het
25Gy	K018	SBS	Chr8	6327170	A>G	Ts	hom
25Gy	K018	SBS	Chr8	6560273	G>A	Ts	het
25Gy	K018	SBS	Chr9	1312434	C>T	Ts	het
25Gy	K018	SBS	Chr9	2531540	G>A	Ts	het
25Gy	K018	SBS	Chr10	5066359	A>T	Tv	het
25Gy	K018	SBS	Chr11	9235684	A>G	Ts	hom
25Gy	K018	SBS	Chr11	25394830	A>G	Ts	hom
25Gy	K018	SBS	Chr12	1935253	T>C	Ts	hom
25Gy	K018	SBS	Chr12	8330380	C>T	Ts	het
25Gy	K018	SBS	Chr12	14042277	G>A	Ts	het
25Gy	K018	SBS	Chr12	21406613	G>A	Ts	hom
25Gy	K019	SBS	Chr1	15967465	T>C	Ts	hom
25Gy	K019	SBS	Chr1	27135082	C>T	Ts	het
25Gy	K019	SBS	Chr1	33107093	T>A	Tv	hom
25Gy	K019	SBS	Chr1	33498173	C>A	Tv	hom
25Gy	K019	SBS	Chr2	16556085	C>T	Ts	het
25Gy	K019	SBS	Chr2	18430248	G>A	Ts	het
25Gy	K019	SBS	Chr2	22115441	G>A	Ts	hom
25Gy	K019	SBS	Chr3	11078156	G>A	Ts	hom
25Gy	K019	SBS	Chr4	3544364	G>C	Tv	hom
25Gy	K019	SBS	Chr4	11531336	T>C	Ts	hom
25Gy	K019	SBS	Chr4	18044047	T>C	Ts	het
25Gy	K019	SBS	Chr4	18044059	G>T	Tv	het
25Gy	K019	SBS	Chr4	23371717	C>A	Tv	hom
25Gy	K019	SBS	Chr4	35417932	A>C	Tv	het
25Gy	K019	SBS	Chr6	3506400	T>A	Tv	het
25Gy	K019	SBS	Chr6	19962550	G>A	Ts	hom
25Gy	K019	SBS	Chr7	7041991	C>T	Ts	hom
25Gy	K019	SBS	Chr8	9141512	A>G	Ts	hom
25Gy	K019	SBS	Chr8	29252641	C>T	Ts	het
25Gy	K019	SBS	Chr9	2531540	G>A	Ts	het
25Gy	K019	SBS	Chr9	12728607	T>C	Ts	hom
25Gy	K019	SBS	Chr10	14087614	G>A	Ts	het
25Gy	K019	SBS	Chr11	432231	G>T	Tv	het
25Gy	K019	SBS	Chr11	7103403	C>T	Ts	het
25Gy	K019	SBS	Chr11	11424143	G>C	Tv	het
25Gy	K019	SBS	Chr12	5478445	C>T	Ts	hom
25Gy	K019	SBS	Chr12	14042277	G>A	Ts	het
25Gy	K019	SBS	Chr12	24092570	G>A	Ts	hom
25Gy	K021	SBS	Chr1	976107	G>A	Ts	het
25Gy	K021	SBS	Chr1	27379644	T>A	Tv	het
25Gy	K021	SBS	Chr2	20988870	A>T	Tv	het
25Gy	K021	SBS	Chr2	25397373	T>A	Tv	het
25Gy	K021	SBS	Chr2	29513970	C>T	Ts	het
25Gy	K021	SBS	Chr2	29514015	G>C	Tv	het
25Gy	K021	SBS	Chr2	29514082	C>T	Ts	het
25Gy	K021	SBS	Chr2	29514087	C>T	Ts	het
25Gy	K021	SBS	Chr2	29514088	A>C	Tv	het
25Gy	K021	SBS	Chr2	29514093	G>T	Tv	het
25Gy	K021	SBS	Chr2	29514104	C>T	Ts	het
25Gy	K021	SBS	Chr2	29514106	C>A	Tv	het
25Gy	K021	SBS	Chr2	29514111	C>T	Ts	het
25Gy	K021	SBS	Chr3	62979	C>T	Ts	het
25Gy	K021	SBS	Chr3	28567758	C>T	Ts	hom
25Gy	K021	SBS	Chr4	14989270	C>G	Tv	het
25Gy	K021	SBS	Chr4	27392921	T>G	Tv	het
25Gy	K021	SBS	Chr6	24273966	G>A	Ts	hom
25Gy	K021	SBS	Chr7	5913991	T>C	Ts	het
25Gy	K021	SBS	Chr8	3538724	C>T	Ts	hom
25Gy	K021	SBS	Chr8	25331135	T>A	Tv	hom
25Gy	K021	SBS	Chr9	9684003	G>T	Tv	het
25Gy	K021	SBS	Chr9	21946094	C>T	Ts	het
25Gy	K021	SBS	Chr10	107864	A>G	Ts	het
25Gy	K021	SBS	Chr10	9386987	G>A	Ts	het
25Gy	K021	SBS	Chr10	11503434	T>C	Ts	het
25Gy	K021	SBS	Chr10	11503447	C>T	Ts	het
25Gy	K021	SBS	Chr10	11503452	C>A	Tv	het
25Gy	K021	SBS	Chr10	11503458	A>C	Tv	het
25Gy	K021	SBS	Chr10	15401732	G>A	Ts	het
25Gy	K021	SBS	Chr10	20805780	G>A	Ts	het
25Gy	K021	SBS	Chr10	20805781	C>A	Tv	het
25Gy	K021	SBS	Chr11	3282757	G>A	Ts	het
25Gy	K021	SBS	Chr11	6889870	C>A	Tv	het
25Gy	K021	SBS	Chr11	16286603	T>C	Ts	het
25Gy	K021	SBS	Chr11	16286604	G>T	Tv	het
25Gy	K021	SBS	Chr12	695720	A>T	Tv	hom
25Gy	K021	SBS	Chr12	3787316	C>T	Ts	hom
25Gy	K021	SBS	Chr12	16083452	T>G	Tv	het
25Gy	K022	SBS	Chr1	976107	G>A	Ts	het
25Gy	K022	SBS	Chr1	2891256	C>A	Tv	het
25Gy	K022	SBS	Chr1	2994142	T>C	Ts	hom
25Gy	K022	SBS	Chr1	19175345	A>G	Ts	hom
25Gy	K022	SBS	Chr1	22268377	G>A	Ts	het
25Gy	K022	SBS	Chr1	32447375	C>G	Tv	hom
25Gy	K022	SBS	Chr2	2939675	T>G	Tv	hom
25Gy	K022	SBS	Chr2	14560996	T>A	Tv	het
25Gy	K022	SBS	Chr2	20988870	A>T	Tv	het
25Gy	K022	SBS	Chr3	20042864	A>T	Tv	het
25Gy	K022	SBS	Chr4	11527041	T>A	Tv	het
25Gy	K022	SBS	Chr6	7288532	A>G	Ts	het
25Gy	K022	SBS	Chr7	9720084	G>A	Ts	het
25Gy	K022	SBS	Chr8	1140773	T>A	Tv	het
25Gy	K022	SBS	Chr8	8146648	C>A	Tv	het
25Gy	K022	SBS	Chr8	13520934	C>T	Ts	het
25Gy	K022	SBS	Chr8	17143580	C>T	Ts	het
25Gy	K022	SBS	Chr8	18103647	C>T	Ts	het
25Gy	K022	SBS	Chr10	1720694	C>T	Ts	het
25Gy	K022	SBS	Chr10	9386987	G>A	Ts	het
25Gy	K022	SBS	Chr10	13527756	G>C	Tv	het
25Gy	K022	SBS	Chr10	22488878	A>T	Tv	hom
25Gy	K022	SBS	Chr11	16286603	T>C	Ts	hom
25Gy	K022	SBS	Chr11	16286604	G>T	Tv	hom
25Gy	K022	SBS	Chr11	19467293	C>T	Ts	het
25Gy	K022	SBS	Chr12	1326328	G>A	Ts	het
25Gy	K022	SBS	Chr12	5411674	T>A	Tv	het
25Gy	K022	SBS	Chr12	7115381	G>C	Tv	het
25Gy	K023	SBS	Chr1	25279805	C>T	Ts	hom
25Gy	K023	SBS	Chr1	39257645	A>T	Tv	hom
25Gy	K023	SBS	Chr2	1534057	G>C	Tv	hom
25Gy	K023	SBS	Chr2	1618236	C>T	Ts	hom
25Gy	K023	SBS	Chr2	1618421	A>C	Tv	hom
25Gy	K023	SBS	Chr2	17006487	G>A	Ts	hom
25Gy	K023	SBS	Chr3	2324432	A>G	Ts	het
25Gy	K023	SBS	Chr3	26491303	A>G	Ts	het
25Gy	K023	SBS	Chr3	35192530	G>A	Ts	het
25Gy	K023	SBS	Chr3	37068123	G>A	Ts	het
25Gy	K023	SBS	Chr3	37068124	G>A	Ts	het
25Gy	K023	SBS	Chr4	3956836	C>T	Ts	hom
25Gy	K023	SBS	Chr4	7935899	A>G	Ts	hom
25Gy	K023	SBS	Chr4	7936677	T>C	Ts	hom
25Gy	K023	SBS	Chr4	25270698	G>T	Tv	hom
25Gy	K023	SBS	Chr4	34366424	G>C	Tv	hom
25Gy	K023	SBS	Chr5	3796821	A>T	Tv	het
25Gy	K023	SBS	Chr5	29478880	T>G	Tv	het
25Gy	K023	SBS	Chr6	3085040	T>G	Tv	hom
25Gy	K023	SBS	Chr6	7850881	A>C	Tv	het
25Gy	K023	SBS	Chr6	13873543	A>C	Tv	het
25Gy	K023	SBS	Chr6	27795855	T>C	Ts	het
25Gy	K023	SBS	Chr6	28683789	T>C	Ts	het
25Gy	K023	SBS	Chr7	13552847	C>T	Ts	het
25Gy	K023	SBS	Chr7	28406677	C>T	Ts	het
25Gy	K023	SBS	Chr7	29116649	C>T	Ts	het
25Gy	K023	SBS	Chr8	3544925	T>A	Tv	het
25Gy	K023	SBS	Chr8	11384356	A>C	Tv	het
25Gy	K023	SBS	Chr9	10700231	T>A	Tv	het
25Gy	K023	SBS	Chr9	14197701	T>C	Ts	het
25Gy	K023	SBS	Chr9	15327416	G>A	Ts	hom
25Gy	K023	SBS	Chr9	21817741	T>A	Tv	het
25Gy	K023	SBS	Chr9	22555214	T>A	Tv	het
25Gy	K023	SBS	Chr10	54964	A>C	Tv	het
25Gy	K023	SBS	Chr10	54966	G>A	Ts	het
25Gy	K023	SBS	Chr10	2132990	C>G	Tv	het
25Gy	K023	SBS	Chr10	16177626	T>G	Tv	het
25Gy	K023	SBS	Chr10	20492747	T>C	Ts	het
25Gy	K023	SBS	Chr11	9956648	A>C	Tv	het
25Gy	K023	SBS	Chr11	11872470	G>A	Ts	het
25Gy	K023	SBS	Chr11	11922742	T>A	Tv	het
25Gy	K023	SBS	Chr11	20735710	T>G	Tv	hom
25Gy	K023	SBS	Chr11	26097685	C>T	Ts	het
25Gy	K023	SBS	Chr12	585920	C>T	Ts	het
25Gy	K023	SBS	Chr12	6566690	T>A	Tv	hom
25Gy	K023	SBS	Chr12	9136633	G>A	Ts	hom
25Gy	K023	SBS	Chr12	10184339	C>A	Tv	hom
25Gy	K024	SBS	Chr1	25279805	C>T	Ts	het
25Gy	K024	SBS	Chr1	39257645	A>T	Tv	het
25Gy	K024	SBS	Chr2	1534057	G>C	Tv	hom
25Gy	K024	SBS	Chr2	1618236	C>T	Ts	het
25Gy	K024	SBS	Chr2	1618421	A>C	Tv	het
25Gy	K024	SBS	Chr2	4175348	A>T	Tv	het
25Gy	K024	SBS	Chr2	6956274	A>T	Tv	het
25Gy	K024	SBS	Chr2	17006487	G>A	Ts	hom
25Gy	K024	SBS	Chr2	25514565	T>A	Tv	het
25Gy	K024	SBS	Chr3	266212	A>T	Tv	het
25Gy	K024	SBS	Chr3	2324432	A>G	Ts	hom
25Gy	K024	SBS	Chr3	15735930	G>A	Ts	het
25Gy	K024	SBS	Chr3	26491303	A>G	Ts	het
25Gy	K024	SBS	Chr3	35192530	G>A	Ts	hom
25Gy	K024	SBS	Chr3	37068123	G>A	Ts	hom
25Gy	K024	SBS	Chr3	37068124	G>A	Ts	hom
25Gy	K024	SBS	Chr4	3956836	C>T	Ts	het
25Gy	K024	SBS	Chr4	7935899	A>G	Ts	het
25Gy	K024	SBS	Chr4	7936677	T>C	Ts	het
25Gy	K024	SBS	Chr4	25270698	G>T	Tv	het
25Gy	K024	SBS	Chr4	31035861	C>G	Tv	het
25Gy	K024	SBS	Chr5	3796821	A>T	Tv	het
25Gy	K024	SBS	Chr5	11312474	G>T	Tv	het
25Gy	K024	SBS	Chr5	27919601	G>T	Tv	het
25Gy	K024	SBS	Chr6	4103543	A>T	Tv	het
25Gy	K024	SBS	Chr6	13873543	A>C	Tv	het
25Gy	K024	SBS	Chr6	16500532	G>A	Ts	het
25Gy	K024	SBS	Chr6	28683789	T>C	Ts	hom
25Gy	K024	SBS	Chr8	3544925	T>A	Tv	het
25Gy	K024	SBS	Chr8	11384356	A>C	Tv	het
25Gy	K024	SBS	Chr8	20068510	T>G	Tv	het
25Gy	K024	SBS	Chr9	6260649	G>A	Ts	het
25Gy	K024	SBS	Chr9	10700231	T>C	Ts	hom
25Gy	K024	SBS	Chr9	14197701	T>C	Ts	hom
25Gy	K024	SBS	Chr9	15327416	G>A	Ts	het
25Gy	K024	SBS	Chr9	22555214	T>A	Tv	hom
25Gy	K024	SBS	Chr10	54964	A>C	Tv	het
25Gy	K024	SBS	Chr10	54966	G>A	Ts	het
25Gy	K024	SBS	Chr10	2132990	C>G	Tv	het
25Gy	K024	SBS	Chr10	16177626	T>G	Tv	het
25Gy	K024	SBS	Chr10	20492747	T>C	Ts	hom
25Gy	K024	SBS	Chr11	21153420	A>C	Tv	het
25Gy	K024	SBS	Chr11	22304421	G>C	Tv	hom
25Gy	K024	SBS	Chr11	26097685	C>T	Ts	hom
25Gy	K024	SBS	Chr12	585920	C>T	Ts	het
25Gy	K024	SBS	Chr12	943770	C>T	Ts	het
25Gy	K024	SBS	Chr12	6566690	T>A	Tv	hom
25Gy	K024	SBS	Chr12	9136633	G>A	Ts	hom
25Gy	K024	SBS	Chr12	10184339	C>A	Tv	hom
25Gy	K025	SBS	Chr1	33757093	C>G	Tv	hom
25Gy	K025	SBS	Chr2	7456996	G>A	Ts	het
25Gy	K025	SBS	Chr2	8625712	A>T	Tv	het
25Gy	K025	SBS	Chr2	14609007	G>A	Ts	hom
25Gy	K025	SBS	Chr2	14609008	G>A	Ts	hom
25Gy	K025	SBS	Chr2	31243952	A>G	Ts	het
25Gy	K025	SBS	Chr3	5202734	T>A	Tv	hom
25Gy	K025	SBS	Chr3	23862155	T>C	Ts	hom
25Gy	K025	SBS	Chr3	30574581	G>A	Ts	hom
25Gy	K025	SBS	Chr3	33759282	T>C	Ts	hom
25Gy	K025	SBS	Chr4	5767276	A>G	Ts	het
25Gy	K025	SBS	Chr4	11711042	G>A	Ts	het
25Gy	K025	SBS	Chr4	14626411	A>T	Tv	het
25Gy	K025	SBS	Chr5	2953789	A>G	Ts	het
25Gy	K025	SBS	Chr5	3001312	G>T	Tv	het
25Gy	K025	SBS	Chr5	11312474	G>T	Tv	het
25Gy	K025	SBS	Chr5	22754076	T>C	Ts	het
25Gy	K025	SBS	Chr5	22862463	T>C	Ts	het
25Gy	K025	SBS	Chr6	7527060	G>A	Ts	het
25Gy	K025	SBS	Chr6	19498058	C>T	Ts	het
25Gy	K025	SBS	Chr6	25180995	C>G	Tv	het
25Gy	K025	SBS	Chr7	14101262	G>T	Tv	het
25Gy	K025	SBS	Chr7	14101263	T>A	Tv	het
25Gy	K025	SBS	Chr7	18756900	T>A	Tv	het
25Gy	K025	SBS	Chr7	23806986	A>T	Tv	hom
25Gy	K025	SBS	Chr7	25560176	C>A	Tv	hom
25Gy	K025	SBS	Chr8	5262452	A>T	Tv	het
25Gy	K025	SBS	Chr8	6408881	C>T	Ts	hom
25Gy	K025	SBS	Chr9	2593035	A>G	Ts	het
25Gy	K025	SBS	Chr9	6964290	A>T	Tv	het
25Gy	K025	SBS	Chr9	10172803	A>C	Tv	het
25Gy	K025	SBS	Chr9	22079612	G>A	Ts	het
25Gy	K025	SBS	Chr9	22079613	T>A	Tv	het
25Gy	K025	SBS	Chr9	22079614	C>A	Tv	het
25Gy	K025	SBS	Chr10	10487588	G>T	Tv	het
25Gy	K025	SBS	Chr10	11239506	C>T	Ts	het
25Gy	K025	SBS	Chr10	11677886	G>C	Tv	het
25Gy	K025	SBS	Chr10	11839687	A>G	Ts	het
25Gy	K025	SBS	Chr10	12338595	A>C	Tv	het
25Gy	K025	SBS	Chr10	16277008	T>A	Tv	het
25Gy	K025	SBS	Chr11	16980042	C>T	Ts	het
25Gy	K025	SBS	Chr11	16980044	C>T	Ts	het
25Gy	K025	SBS	Chr12	5571792	A>T	Tv	hom
25Gy	K025	SBS	Chr12	26977983	A>G	Ts	het
25Gy	K026	SBS	Chr1	24414996	G>A	Ts	het
25Gy	K026	SBS	Chr1	40050994	T>G	Tv	hom
25Gy	K026	SBS	Chr2	27528216	C>T	Ts	het
25Gy	K026	SBS	Chr3	809920	T>A	Tv	hom
25Gy	K026	SBS	Chr3	8526957	T>C	Ts	hom
25Gy	K026	SBS	Chr3	24596592	A>C	Tv	het
25Gy	K026	SBS	Chr3	36949659	C>G	Tv	het
25Gy	K026	SBS	Chr5	9187319	A>G	Ts	het
25Gy	K026	SBS	Chr5	14819277	C>T	Ts	hom
25Gy	K026	SBS	Chr5	25319575	G>C	Tv	het
25Gy	K026	SBS	Chr6	25287267	G>C	Tv	het
25Gy	K026	SBS	Chr7	28981975	C>A	Tv	het
25Gy	K026	SBS	Chr7	28981976	C>T	Ts	het
25Gy	K026	SBS	Chr9	15162731	G>C	Tv	hom
25Gy	K026	SBS	Chr9	16950622	A>C	Tv	hom
25Gy	K026	SBS	Chr10	16906051	C>T	Ts	het
25Gy	K027	SBS	Chr1	15994304	G>A	Ts	het
25Gy	K027	SBS	Chr1	40050994	T>G	Tv	hom
25Gy	K027	SBS	Chr2	9809623	C>A	Tv	het
25Gy	K027	SBS	Chr2	22469502	G>A	Ts	het
25Gy	K027	SBS	Chr2	27528216	C>T	Ts	het
25Gy	K027	SBS	Chr3	809920	T>A	Tv	het
25Gy	K027	SBS	Chr3	8526957	T>C	Ts	het
25Gy	K027	SBS	Chr3	36949659	C>G	Tv	het
25Gy	K027	SBS	Chr5	14553914	G>A	Ts	het
25Gy	K027	SBS	Chr5	14819277	C>T	Ts	hom
25Gy	K027	SBS	Chr5	25319575	G>C	Tv	het
25Gy	K027	SBS	Chr6	5466419	C>T	Ts	het
25Gy	K027	SBS	Chr6	17893006	C>T	Ts	het
25Gy	K027	SBS	Chr6	22825892	C>T	Ts	het
25Gy	K027	SBS	Chr6	25287267	G>C	Tv	het
25Gy	K027	SBS	Chr7	26462814	A>G	Ts	hom
25Gy	K027	SBS	Chr7	28981975	C>A	Tv	hom
25Gy	K027	SBS	Chr7	28981976	C>T	Ts	hom
25Gy	K027	SBS	Chr8	18377875	T>A	Tv	het
25Gy	K027	SBS	Chr9	15162731	G>C	Tv	het
25Gy	K027	SBS	Chr9	16950622	A>C	Tv	het
25Gy	K027	SBS	Chr9	19583657	C>T	Ts	het
25Gy	K027	SBS	Chr10	2453053	G>A	Ts	het
25Gy	K027	SBS	Chr10	8213424	G>C	Tv	hom
25Gy	K027	SBS	Chr11	22822538	T>C	Ts	hom
25Gy	K027	SBS	Chr11	28071341	T>A	Tv	het
25Gy	K027	SBS	Chr12	13244847	A>T	Tv	het
25Gy	K027	SBS	Chr12	13839692	T>A	Tv	het
25Gy	K028	SBS	Chr1	1802361	A>C	Tv	hom
25Gy	K028	SBS	Chr1	8881307	T>A	Tv	hom
25Gy	K028	SBS	Chr1	17143930	C>A	Tv	het
25Gy	K028	SBS	Chr2	15008560	A>G	Ts	het
25Gy	K028	SBS	Chr2	25838139	T>A	Tv	het
25Gy	K028	SBS	Chr2	28623619	G>A	Ts	hom
25Gy	K028	SBS	Chr3	3449413	G>T	Tv	hom
25Gy	K028	SBS	Chr3	7652757	C>A	Tv	hom
25Gy	K028	SBS	Chr3	34294247	C>T	Ts	het
25Gy	K028	SBS	Chr3	34656670	C>A	Tv	het
25Gy	K028	SBS	Chr3	34656671	A>T	Tv	het
25Gy	K028	SBS	Chr4	10992130	T>A	Tv	het
25Gy	K028	SBS	Chr4	14047740	G>A	Ts	het
25Gy	K028	SBS	Chr4	16267137	C>T	Ts	het
25Gy	K028	SBS	Chr4	24250221	A>G	Ts	hom
25Gy	K028	SBS	Chr4	27942235	G>A	Ts	hom
25Gy	K028	SBS	Chr4	28924147	G>A	Ts	hom
25Gy	K028	SBS	Chr5	25099927	G>T	Tv	het
25Gy	K028	SBS	Chr6	24818063	C>T	Ts	het
25Gy	K028	SBS	Chr6	27636163	A>C	Tv	het
25Gy	K028	SBS	Chr7	12739455	G>A	Ts	het
25Gy	K028	SBS	Chr7	14664309	A>T	Tv	het
25Gy	K028	SBS	Chr8	7066034	G>A	Ts	het
25Gy	K028	SBS	Chr8	14828201	G>A	Ts	hom
25Gy	K028	SBS	Chr8	20185946	G>T	Tv	het
25Gy	K028	SBS	Chr8	20770831	G>C	Tv	het
25Gy	K028	SBS	Chr8	22454363	C>T	Ts	het
25Gy	K028	SBS	Chr9	13840190	T>C	Ts	het
25Gy	K028	SBS	Chr10	13001537	G>A	Ts	het
25Gy	K028	SBS	Chr10	23180035	T>C	Ts	hom
25Gy	K028	SBS	Chr11	14164172	C>T	Ts	hom
25Gy	K028	SBS	Chr11	21867337	T>G	Tv	het
25Gy	K028	SBS	Chr11	22728302	A>G	Ts	het
25Gy	K028	SBS	Chr11	29581239	G>A	Ts	hom
25Gy	K029	SBS	Chr1	475591	G>A	Ts	het
25Gy	K029	SBS	Chr1	10058346	T>G	Tv	hom
25Gy	K029	SBS	Chr1	13840559	C>A	Tv	het
25Gy	K029	SBS	Chr1	16558122	G>A	Ts	het
25Gy	K029	SBS	Chr1	28662856	A>G	Ts	het
25Gy	K029	SBS	Chr1	32546908	C>T	Ts	hom
25Gy	K029	SBS	Chr1	39029398	G>A	Ts	hom
25Gy	K029	SBS	Chr1	39029399	C>A	Tv	hom
25Gy	K029	SBS	Chr1	40865054	C>T	Ts	hom
25Gy	K029	SBS	Chr1	42357859	A>G	Ts	het
25Gy	K029	SBS	Chr1	43547244	C>A	Tv	het
25Gy	K029	SBS	Chr1	43547245	A>T	Tv	het
25Gy	K029	SBS	Chr1	43547251	T>C	Ts	het
25Gy	K029	SBS	Chr2	5537090	T>A	Tv	het
25Gy	K029	SBS	Chr2	6985257	G>A	Ts	het
25Gy	K029	SBS	Chr2	7879163	C>T	Ts	hom
25Gy	K029	SBS	Chr2	9266873	G>T	Tv	het
25Gy	K029	SBS	Chr2	10380491	G>A	Ts	hom
25Gy	K029	SBS	Chr2	14696090	T>C	Ts	hom
25Gy	K029	SBS	Chr2	32915094	G>C	Tv	het
25Gy	K029	SBS	Chr2	32915097	T>A	Tv	het
25Gy	K029	SBS	Chr2	35742872	A>T	Tv	hom
25Gy	K029	SBS	Chr3	3546842	G>A	Ts	het
25Gy	K029	SBS	Chr3	5590438	T>A	Tv	hom
25Gy	K029	SBS	Chr3	8410587	C>T	Ts	het
25Gy	K029	SBS	Chr3	14330292	G>A	Ts	het
25Gy	K029	SBS	Chr3	14330293	G>A	Ts	het
25Gy	K029	SBS	Chr3	30634791	T>C	Ts	hom
25Gy	K029	SBS	Chr4	3462469	G>C	Tv	het
25Gy	K029	SBS	Chr4	7440434	C>A	Tv	het
25Gy	K029	SBS	Chr4	11243809	C>T	Ts	het
25Gy	K029	SBS	Chr4	11459189	T>G	Tv	het
25Gy	K029	SBS	Chr5	837256	G>C	Tv	het
25Gy	K029	SBS	Chr5	12288967	A>G	Ts	hom
25Gy	K029	SBS	Chr5	13279296	G>C	Tv	het
25Gy	K029	SBS	Chr5	18971163	G>T	Tv	hom
25Gy	K029	SBS	Chr6	2143303	G>A	Ts	hom
25Gy	K029	SBS	Chr6	29242534	C>T	Ts	het
25Gy	K029	SBS	Chr6	29242535	A>T	Tv	het
25Gy	K029	SBS	Chr7	6318832	G>A	Ts	hom
25Gy	K029	SBS	Chr7	25014453	G>C	Tv	het
25Gy	K029	SBS	Chr8	19333012	C>T	Ts	het
25Gy	K029	SBS	Chr9	15530139	A>G	Ts	het
25Gy	K029	SBS	Chr10	18672048	C>G	Tv	hom
25Gy	K029	SBS	Chr11	1107307	G>C	Tv	hom
25Gy	K029	SBS	Chr11	11129650	A>G	Ts	hom
25Gy	K029	SBS	Chr11	13602465	T>G	Tv	hom
25Gy	K029	SBS	Chr12	2200018	G>A	Ts	het
25Gy	K029	SBS	Chr12	21266240	C>T	Ts	het
25Gy	K030	SBS	Chr1	16558978	C>G	Tv	hom
25Gy	K030	SBS	Chr1	20489961	A>T	Tv	het
25Gy	K030	SBS	Chr2	18963307	C>G	Tv	het
25Gy	K030	SBS	Chr2	19444957	A>T	Tv	het
25Gy	K030	SBS	Chr2	26705291	T>A	Tv	het
25Gy	K030	SBS	Chr2	27528216	C>T	Ts	het
25Gy	K030	SBS	Chr2	35644000	T>A	Tv	het
25Gy	K030	SBS	Chr3	19457752	C>A	Tv	het
25Gy	K030	SBS	Chr3	27506417	T>G	Tv	hom
25Gy	K030	SBS	Chr5	4187253	G>C	Tv	het
25Gy	K030	SBS	Chr5	25319575	G>C	Tv	hom
25Gy	K030	SBS	Chr6	15977930	G>C	Tv	het
25Gy	K030	SBS	Chr7	10710758	G>T	Tv	het
25Gy	K030	SBS	Chr7	17064201	A>T	Tv	hom
25Gy	K030	SBS	Chr7	26419088	T>G	Tv	het
25Gy	K030	SBS	Chr8	530743	A>G	Ts	het
25Gy	K030	SBS	Chr8	26350463	T>G	Tv	het
25Gy	K030	SBS	Chr10	5276172	G>A	Ts	het
25Gy	K030	SBS	Chr10	8213424	G>C	Tv	het
25Gy	K030	SBS	Chr11	1504917	C>A	Tv	het
25Gy	K030	SBS	Chr12	12106402	G>C	Tv	het
25Gy	K030	SBS	Chr12	15419138	G>A	Ts	het
50Gy	K031	SBS	Chr1	8708255	A>C	TV	het
50Gy	K031	SBS	Chr1	8784729	C>A	TV	het
50Gy	K031	SBS	Chr1	13628631	G>T	TV	hom
50Gy	K031	SBS	Chr1	15083393	T>C	TS	hom
50Gy	K031	SBS	Chr1	37266812	G>C	TV	hom
50Gy	K031	SBS	Chr1	44115325	C>A	TV	hom
50Gy	K031	SBS	Chr2	358760	G>A	TS	hom
50Gy	K031	SBS	Chr2	10688833	A>G	TS	het
50Gy	K031	SBS	Chr2	19308152	C>T	TS	het
50Gy	K031	SBS	Chr2	34223510	A>G	TS	het
50Gy	K031	SBS	Chr2	34635771	G>T	TV	het
50Gy	K031	SBS	Chr2	34635772	G>T	TV	het
50Gy	K031	SBS	Chr3	2984097	C>T	TS	het
50Gy	K031	SBS	Chr3	4861842	G>A	TS	het
50Gy	K031	SBS	Chr3	13058002	G>A	TS	het
50Gy	K031	SBS	Chr3	17115430	A>G	TS	hom
50Gy	K031	SBS	Chr3	24525635	T>C	TS	het
50Gy	K031	SBS	Chr3	31357156	G>A	TS	het
50Gy	K031	SBS	Chr3	31357157	A>T	TV	het
50Gy	K031	SBS	Chr4	8910651	C>T	TS	hom
50Gy	K031	SBS	Chr4	33478612	G>T	TV	hom
50Gy	K031	SBS	Chr5	11401034	A>T	TV	hom
50Gy	K031	SBS	Chr5	20602738	C>T	TS	hom
50Gy	K031	SBS	Chr5	25303207	C>T	TS	het
50Gy	K031	SBS	Chr6	3297463	C>T	TS	het
50Gy	K031	SBS	Chr6	17946013	A>T	TV	hom
50Gy	K031	SBS	Chr6	25455207	G>C	TV	het
50Gy	K031	SBS	Chr7	968318	G>C	TV	het
50Gy	K031	SBS	Chr7	20979944	T>C	TS	hom
50Gy	K031	SBS	Chr7	23146979	G>A	TS	het
50Gy	K031	SBS	Chr7	24931206	T>C	TS	het
50Gy	K031	SBS	Chr7	28928330	G>T	TV	het
50Gy	K031	SBS	Chr7	29511478	A>T	TV	het
50Gy	K031	SBS	Chr9	10474065	C>T	TS	het
50Gy	K031	SBS	Chr9	15014803	T>A	TV	het
50Gy	K031	SBS	Chr9	16001672	G>A	TS	het
50Gy	K031	SBS	Chr10	23906430	A>G	TS	het
50Gy	K031	SBS	Chr11	4445977	G>T	TV	hom
50Gy	K031	SBS	Chr11	5381293	G>A	TS	hom
50Gy	K031	SBS	Chr11	7981019	T>A	TV	hom
50Gy	K031	SBS	Chr11	9984712	C>T	TS	hom
50Gy	K031	SBS	Chr11	12257250	C>T	TS	hom
50Gy	K031	SBS	Chr11	23671736	C>T	TS	het
50Gy	K031	SBS	Chr12	4362863	A>G	TS	hom
50Gy	K031	SBS	Chr12	4608963	A>T	TV	hom
50Gy	K031	SBS	Chr12	7367554	C>T	TS	het
50Gy	K031	SBS	Chr12	12293751	C>A	TV	het
50Gy	K031	SBS	Chr12	20741236	C>T	TS	hom
50Gy	K032	SBS	Chr1	8708255	A>C	TV	hom
50Gy	K032	SBS	Chr1	13628631	G>T	TV	het
50Gy	K032	SBS	Chr1	15083393	T>C	TS	het
50Gy	K032	SBS	Chr1	33925820	A>C	TV	hom
50Gy	K032	SBS	Chr1	37101038	G>A	TS	hom
50Gy	K032	SBS	Chr2	358760	G>A	TS	het
50Gy	K032	SBS	Chr2	24820332	A>G	TS	hom
50Gy	K032	SBS	Chr2	34223510	A>G	TS	het
50Gy	K032	SBS	Chr3	2984097	C>T	TS	het
50Gy	K032	SBS	Chr3	13058002	G>A	TS	het
50Gy	K032	SBS	Chr3	15743239	G>A	TS	het
50Gy	K032	SBS	Chr3	17115430	A>G	TS	hom
50Gy	K032	SBS	Chr3	24525635	T>C	TS	het
50Gy	K032	SBS	Chr3	31357156	G>A	TS	het
50Gy	K032	SBS	Chr3	31357157	A>T	TV	het
50Gy	K032	SBS	Chr4	8910651	C>T	TS	het
50Gy	K032	SBS	Chr4	32951505	A>T	TV	het
50Gy	K032	SBS	Chr4	32951506	A>T	TV	het
50Gy	K032	SBS	Chr4	33478612	G>T	TV	het
50Gy	K032	SBS	Chr5	11401034	A>T	TV	hom
50Gy	K032	SBS	Chr5	20602738	C>T	TS	het
50Gy	K032	SBS	Chr5	24742823	C>T	TS	het
50Gy	K032	SBS	Chr6	3297463	C>T	TS	het
50Gy	K032	SBS	Chr6	17946013	A>T	TV	hom
50Gy	K032	SBS	Chr6	27969209	C>T	TS	het
50Gy	K032	SBS	Chr7	968318	G>C	TV	hom
50Gy	K032	SBS	Chr7	19716009	T>C	TS	het
50Gy	K032	SBS	Chr7	20979944	T>C	TS	hom
50Gy	K032	SBS	Chr7	24931206	T>C	TS	het
50Gy	K032	SBS	Chr7	28928330	G>T	TV	hom
50Gy	K032	SBS	Chr8	23193616	C>A	TV	hom
50Gy	K032	SBS	Chr9	16001672	G>A	TS	hom
50Gy	K032	SBS	Chr10	4093887	G>A	TS	het
50Gy	K032	SBS	Chr10	23906430	A>G	TS	het
50Gy	K032	SBS	Chr11	4327532	G>C	TV	het
50Gy	K032	SBS	Chr11	4445977	G>T	TV	het
50Gy	K032	SBS	Chr11	7981019	T>A	TV	het
50Gy	K032	SBS	Chr11	12257250	C>T	TS	het
50Gy	K032	SBS	Chr11	16523924	A>G	TS	het
50Gy	K032	SBS	Chr11	23671736	C>T	TS	het
50Gy	K032	SBS	Chr12	4608963	A>T	TV	het
50Gy	K032	SBS	Chr12	7367554	C>T	TS	het
50Gy	K032	SBS	Chr12	12293751	C>A	TV	het
50Gy	K032	SBS	Chr12	20741236	C>T	TS	hom
50Gy	K033	SBS	Chr1	2204251	C>T	TS	het
50Gy	K033	SBS	Chr1	5427351	T>A	TV	hom
50Gy	K033	SBS	Chr1	33152782	T>C	TS	het
50Gy	K033	SBS	Chr1	33925820	A>C	TV	het
50Gy	K033	SBS	Chr1	36310654	C>T	TS	het
50Gy	K033	SBS	Chr2	358760	G>A	TS	het
50Gy	K033	SBS	Chr2	1518928	C>A	TV	het
50Gy	K033	SBS	Chr2	14892440	T>C	TS	hom
50Gy	K033	SBS	Chr2	24961422	T>C	TS	hom
50Gy	K033	SBS	Chr2	27436536	T>A	TV	het
50Gy	K033	SBS	Chr2	34043565	T>A	TV	het
50Gy	K033	SBS	Chr2	34642856	G>A	TS	het
50Gy	K033	SBS	Chr3	6205915	A>T	TV	het
50Gy	K033	SBS	Chr3	17115430	A>G	TS	hom
50Gy	K033	SBS	Chr3	18965862	G>T	TV	hom
50Gy	K033	SBS	Chr3	21392474	C>T	TS	hom
50Gy	K033	SBS	Chr3	26315451	A>C	TV	hom
50Gy	K033	SBS	Chr3	27355365	C>T	TS	hom
50Gy	K033	SBS	Chr4	25891953	T>G	TV	het
50Gy	K033	SBS	Chr5	4069722	C>T	TS	het
50Gy	K033	SBS	Chr5	5390722	A>G	TS	het
50Gy	K033	SBS	Chr5	12801686	T>C	TS	het
50Gy	K033	SBS	Chr5	23821786	T>G	TV	hom
50Gy	K033	SBS	Chr6	3297463	C>T	TS	hom
50Gy	K033	SBS	Chr6	7074992	A>C	TV	het
50Gy	K033	SBS	Chr6	22404044	A>T	TV	het
50Gy	K033	SBS	Chr7	301639	C>A	TV	het
50Gy	K033	SBS	Chr7	7341325	C>T	TS	het
50Gy	K033	SBS	Chr7	19112159	C>T	TS	hom
50Gy	K033	SBS	Chr7	23146979	G>A	TS	het
50Gy	K033	SBS	Chr8	14736846	C>T	TS	het
50Gy	K033	SBS	Chr8	18473910	G>A	TS	het
50Gy	K033	SBS	Chr8	24571676	A>T	TV	het
50Gy	K033	SBS	Chr9	14108017	C>G	TV	het
50Gy	K033	SBS	Chr9	14108018	C>T	TS	het
50Gy	K033	SBS	Chr9	15952026	T>C	TS	het
50Gy	K033	SBS	Chr10	5849658	C>T	TS	het
50Gy	K033	SBS	Chr10	12211135	G>A	TS	het
50Gy	K033	SBS	Chr12	6045859	G>T	TV	hom
50Gy	K033	SBS	Chr12	7506203	C>T	TS	hom
50Gy	K033	SBS	Chr12	20636132	C>T	TS	het
50Gy	K033	SBS	Chr12	21365767	G>A	TS	het
50Gy	K034	SBS	Chr1	32315969	A>G	TS	hom
50Gy	K034	SBS	Chr1	34366709	T>G	TV	het
50Gy	K034	SBS	Chr1	34963609	A>T	TV	hom
50Gy	K034	SBS	Chr2	7448063	A>C	TV	hom
50Gy	K034	SBS	Chr2	7448069	C>A	TV	hom
50Gy	K034	SBS	Chr2	17711972	T>C	TS	het
50Gy	K034	SBS	Chr3	2074863	T>C	TS	hom
50Gy	K034	SBS	Chr3	24528762	T>C	TS	het
50Gy	K034	SBS	Chr3	25555696	C>T	TS	het
50Gy	K034	SBS	Chr4	31091560	A>T	TV	het
50Gy	K034	SBS	Chr5	7140055	G>A	TS	het
50Gy	K034	SBS	Chr5	12638090	G>A	TS	het
50Gy	K034	SBS	Chr6	1686055	C>T	TS	het
50Gy	K034	SBS	Chr6	7579803	A>C	TV	hom
50Gy	K034	SBS	Chr6	15533346	C>T	TS	hom
50Gy	K034	SBS	Chr7	3533705	T>G	TV	hom
50Gy	K034	SBS	Chr7	14818769	G>A	TS	het
50Gy	K034	SBS	Chr7	14818770	G>A	TS	het
50Gy	K034	SBS	Chr8	7473402	G>C	TV	het
50Gy	K034	SBS	Chr8	9645373	C>T	TS	het
50Gy	K034	SBS	Chr8	16167923	G>A	TS	het
50Gy	K034	SBS	Chr8	23912118	C>T	TS	het
50Gy	K034	SBS	Chr10	3293263	G>A	TS	hom
50Gy	K034	SBS	Chr10	9687302	G>A	TS	het
50Gy	K034	SBS	Chr10	17349132	T>A	TV	het
50Gy	K034	SBS	Chr11	11185402	C>A	TV	hom
50Gy	K034	SBS	Chr12	15704605	G>T	TV	het
50Gy	K034	SBS	Chr12	16845304	T>A	TV	het
50Gy	K034	SBS	Chr12	17092973	G>A	TS	het
50Gy	K035	SBS	Chr1	27003254	G>A	TS	hom
50Gy	K035	SBS	Chr2	16246661	C>G	TV	hom
50Gy	K035	SBS	Chr2	19459816	C>T	TS	het
50Gy	K035	SBS	Chr2	23720800	T>G	TV	hom
50Gy	K035	SBS	Chr3	16797890	C>T	TS	het
50Gy	K035	SBS	Chr3	21681116	C>G	TV	hom
50Gy	K035	SBS	Chr3	25555696	C>T	TS	het
50Gy	K035	SBS	Chr3	32402216	T>A	TV	het
50Gy	K035	SBS	Chr3	32887534	T>A	TV	het
50Gy	K035	SBS	Chr4	4662645	C>G	TV	hom
50Gy	K035	SBS	Chr4	5269747	A>G	TS	hom
50Gy	K035	SBS	Chr4	31666034	C>A	TV	het
50Gy	K035	SBS	Chr5	7602462	G>A	TS	het
50Gy	K035	SBS	Chr5	7602463	C>A	TV	het
50Gy	K035	SBS	Chr5	12638090	G>A	TS	hom
50Gy	K035	SBS	Chr6	445005	A>T	TV	hom
50Gy	K035	SBS	Chr6	17659675	A>G	TS	het
50Gy	K035	SBS	Chr6	24605244	A>T	TV	het
50Gy	K035	SBS	Chr7	27988195	C>T	TS	hom
50Gy	K035	SBS	Chr7	27988196	C>T	TS	hom
50Gy	K035	SBS	Chr8	2562654	G>A	TS	het
50Gy	K035	SBS	Chr8	13166616	C>A	TV	het
50Gy	K035	SBS	Chr8	18953823	A>T	TV	het
50Gy	K035	SBS	Chr10	17349132	T>A	TV	het
50Gy	K035	SBS	Chr11	90013	T>A	TV	het
50Gy	K035	SBS	Chr11	763341	T>A	TV	het
50Gy	K035	SBS	Chr11	6069009	T>A	TV	het
50Gy	K036	SBS	Chr1	32348520	G>A	TS	het
50Gy	K036	SBS	Chr2	16246661	C>G	TV	het
50Gy	K036	SBS	Chr2	23720800	T>G	TV	hom
50Gy	K036	SBS	Chr3	32402216	T>A	TV	hom
50Gy	K036	SBS	Chr3	32887534	T>A	TV	het
50Gy	K036	SBS	Chr4	1592451	C>T	TS	het
50Gy	K036	SBS	Chr4	5269747	A>G	TS	het
50Gy	K036	SBS	Chr4	31666034	C>A	TV	het
50Gy	K036	SBS	Chr5	413342	G>T	TV	het
50Gy	K036	SBS	Chr6	445005	A>T	TV	hom
50Gy	K036	SBS	Chr6	3776448	G>A	TS	het
50Gy	K036	SBS	Chr6	17659675	A>G	TS	het
50Gy	K036	SBS	Chr6	24605244	A>T	TV	hom
50Gy	K036	SBS	Chr7	12758596	G>A	TS	het
50Gy	K036	SBS	Chr7	27988195	C>T	TS	het
50Gy	K036	SBS	Chr7	27988196	C>T	TS	het
50Gy	K036	SBS	Chr8	7473402	G>C	TV	het
50Gy	K036	SBS	Chr8	7564029	C>T	TS	het
50Gy	K036	SBS	Chr8	25183215	T>A	TV	hom
50Gy	K036	SBS	Chr8	29172934	C>T	TS	het
50Gy	K036	SBS	Chr9	16379085	C>T	TS	het
50Gy	K036	SBS	Chr10	6166927	G>T	TV	het
50Gy	K036	SBS	Chr10	17349132	T>A	TV	hom
50Gy	K036	SBS	Chr11	18027761	G>A	TS	hom
50Gy	K036	SBS	Chr11	18027762	G>T	TV	hom
50Gy	K036	SBS	Chr11	24074716	C>T	TS	het
50Gy	K037	SBS	Chr1	29190514	C>T	TS	het
50Gy	K037	SBS	Chr1	33133181	G>C	TV	het
50Gy	K037	SBS	Chr2	36214837	T>G	TV	het
50Gy	K037	SBS	Chr2	36817529	T>C	TS	het
50Gy	K037	SBS	Chr3	9993309	A>G	TS	hom
50Gy	K037	SBS	Chr3	12624771	G>A	TS	het
50Gy	K037	SBS	Chr3	18049436	T>A	TV	het
50Gy	K037	SBS	Chr3	18049437	T>A	TV	het
50Gy	K037	SBS	Chr3	33311848	G>T	TV	het
50Gy	K037	SBS	Chr3	34393501	G>A	TS	het
50Gy	K037	SBS	Chr4	8542962	G>T	TV	het
50Gy	K037	SBS	Chr4	13527083	C>G	TV	het
50Gy	K037	SBS	Chr4	20951561	C>T	TS	het
50Gy	K037	SBS	Chr4	22774191	A>G	TS	het
50Gy	K037	SBS	Chr5	3028985	A>G	TS	hom
50Gy	K037	SBS	Chr5	13446903	T>A	TV	het
50Gy	K037	SBS	Chr5	18697047	A>G	TS	het
50Gy	K037	SBS	Chr5	19728302	G>A	TS	hom
50Gy	K037	SBS	Chr6	9315179	T>C	TS	hom
50Gy	K037	SBS	Chr6	18886495	G>A	TS	het
50Gy	K037	SBS	Chr6	29267036	T>A	TV	hom
50Gy	K037	SBS	Chr7	2926043	A>T	TV	het
50Gy	K037	SBS	Chr7	9537745	G>A	TS	het
50Gy	K037	SBS	Chr7	10917529	G>A	TS	het
50Gy	K037	SBS	Chr7	17314963	G>C	TV	het
50Gy	K037	SBS	Chr7	20570781	G>C	TV	het
50Gy	K037	SBS	Chr8	794996	T>A	TV	hom
50Gy	K037	SBS	Chr8	4802574	G>A	TS	hom
50Gy	K037	SBS	Chr8	18474069	C>T	TS	het
50Gy	K037	SBS	Chr11	1462985	T>G	TV	het
50Gy	K037	SBS	Chr11	20499522	C>T	TS	het
50Gy	K037	SBS	Chr11	21041418	T>G	TV	het
50Gy	K037	SBS	Chr12	5084043	G>A	TS	hom
50Gy	K037	SBS	Chr12	6258046	T>A	TV	het
50Gy	K037	SBS	Chr12	6258065	C>T	TS	het
50Gy	K037	SBS	Chr12	9148945	C>T	TS	het
50Gy	K037	SBS	Chr12	24073086	A>T	TV	het
50Gy	K038	SBS	Chr1	2176216	C>T	TS	het
50Gy	K038	SBS	Chr1	21171662	G>C	TV	het
50Gy	K038	SBS	Chr1	42233929	G>T	TV	hom
50Gy	K038	SBS	Chr2	2257287	A>T	TV	het
50Gy	K038	SBS	Chr2	13375318	T>A	TV	hom
50Gy	K038	SBS	Chr3	10629986	T>C	TS	het
50Gy	K038	SBS	Chr3	22714678	G>A	TS	hom
50Gy	K038	SBS	Chr4	5289699	T>C	TS	hom
50Gy	K038	SBS	Chr4	34657935	G>C	TV	het
50Gy	K038	SBS	Chr5	1438706	T>C	TS	het
50Gy	K038	SBS	Chr5	4615661	G>A	TS	het
50Gy	K038	SBS	Chr5	14578663	T>C	TS	het
50Gy	K038	SBS	Chr5	18548085	T>C	TS	hom
50Gy	K038	SBS	Chr5	18548955	C>T	TS	het
50Gy	K038	SBS	Chr5	19728302	G>A	TS	hom
50Gy	K038	SBS	Chr5	29250629	G>A	TS	hom
50Gy	K038	SBS	Chr5	29250647	G>A	TS	hom
50Gy	K038	SBS	Chr5	29250648	G>A	TS	hom
50Gy	K038	SBS	Chr6	5030628	T>G	TV	het
50Gy	K038	SBS	Chr7	8868814	T>G	TV	het
50Gy	K038	SBS	Chr7	18667944	C>G	TV	het
50Gy	K038	SBS	Chr7	23836373	G>C	TV	het
50Gy	K038	SBS	Chr8	7728545	T>C	TS	het
50Gy	K038	SBS	Chr8	9182610	C>A	TV	hom
50Gy	K038	SBS	Chr8	18474069	C>T	TS	het
50Gy	K038	SBS	Chr8	23095036	C>T	TS	het
50Gy	K038	SBS	Chr9	4784584	A>G	TS	hom
50Gy	K038	SBS	Chr10	22036536	C>T	TS	hom
50Gy	K038	SBS	Chr11	1079425	G>C	TV	het
50Gy	K038	SBS	Chr11	3493074	T>C	TS	het
50Gy	K038	SBS	Chr11	8580110	G>T	TV	het
50Gy	K038	SBS	Chr11	11905623	A>G	TS	het
50Gy	K038	SBS	Chr11	19234195	T>C	TS	het
50Gy	K038	SBS	Chr11	22537094	T>A	TV	het
50Gy	K038	SBS	Chr11	27215315	C>T	TS	het
50Gy	K038	SBS	Chr12	9429380	T>C	TS	het
50Gy	K038	SBS	Chr12	23900764	T>G	TV	hom
50Gy	K039	SBS	Chr1	32610313	T>C	TS	het
50Gy	K039	SBS	Chr3	179453	A>G	TS	het
50Gy	K039	SBS	Chr3	19749827	C>T	TS	hom
50Gy	K039	SBS	Chr3	21414427	T>A	TV	hom
50Gy	K039	SBS	Chr3	27180997	A>G	TS	het
50Gy	K039	SBS	Chr4	5373853	G>A	TS	het
50Gy	K039	SBS	Chr4	23406716	T>A	TV	het
50Gy	K039	SBS	Chr4	32264243	C>G	TV	het
50Gy	K039	SBS	Chr5	4615661	G>A	TS	het
50Gy	K039	SBS	Chr5	14578663	T>C	TS	hom
50Gy	K039	SBS	Chr5	19728302	G>A	TS	hom
50Gy	K039	SBS	Chr6	9436296	G>T	TV	het
50Gy	K039	SBS	Chr6	27529650	A>T	TV	het
50Gy	K039	SBS	Chr6	30903375	G>T	TV	het
50Gy	K039	SBS	Chr7	11952765	A>G	TS	hom
50Gy	K039	SBS	Chr7	12488961	G>A	TS	het
50Gy	K039	SBS	Chr7	13598221	C>T	TS	hom
50Gy	K039	SBS	Chr8	13417121	C>T	TS	het
50Gy	K039	SBS	Chr8	18474069	C>T	TS	het
50Gy	K039	SBS	Chr8	20451367	G>A	TS	het
50Gy	K039	SBS	Chr9	14139901	C>A	TV	het
50Gy	K039	SBS	Chr10	9921079	A>G	TS	het
50Gy	K039	SBS	Chr10	19155831	G>T	TV	het
50Gy	K039	SBS	Chr11	8308122	A>G	TS	het
50Gy	K039	SBS	Chr11	28487710	T>C	TS	het
50Gy	K039	SBS	Chr12	4812683	G>A	TS	het
50Gy	K039	SBS	Chr12	5350761	T>A	TV	hom
50Gy	K039	SBS	Chr12	23969552	G>A	TS	hom
50Gy	K040	SBS	Chr1	2806672	T>A	TV	hom
50Gy	K040	SBS	Chr1	10535356	G>A	TS	hom
50Gy	K040	SBS	Chr1	12495499	T>A	TV	het
50Gy	K040	SBS	Chr1	23477023	C>G	TV	het
50Gy	K040	SBS	Chr1	27348660	C>T	TS	het
50Gy	K040	SBS	Chr1	27768767	T>C	TS	het
50Gy	K040	SBS	Chr1	30683928	T>C	TS	het
50Gy	K040	SBS	Chr1	40048764	T>A	TV	het
50Gy	K040	SBS	Chr1	41615472	A>G	TS	het
50Gy	K040	SBS	Chr1	41975203	G>A	TS	het
50Gy	K040	SBS	Chr1	43798179	T>C	TS	het
50Gy	K040	SBS	Chr2	15031758	C>T	TS	hom
50Gy	K040	SBS	Chr2	16474422	G>A	TS	hom
50Gy	K040	SBS	Chr2	25885630	G>A	TS	het
50Gy	K040	SBS	Chr2	36398281	A>T	TV	hom
50Gy	K040	SBS	Chr3	6228794	A>T	TV	het
50Gy	K040	SBS	Chr3	7417704	G>A	TS	het
50Gy	K040	SBS	Chr3	10762150	C>A	TV	het
50Gy	K040	SBS	Chr3	12670130	G>A	TS	het
50Gy	K040	SBS	Chr3	17459777	T>G	TV	het
50Gy	K040	SBS	Chr3	17848210	T>C	TS	het
50Gy	K040	SBS	Chr3	25488855	T>C	TS	het
50Gy	K040	SBS	Chr3	31071202	T>C	TS	het
50Gy	K040	SBS	Chr3	31480126	C>T	TS	het
50Gy	K040	SBS	Chr4	13483502	T>C	TS	het
50Gy	K040	SBS	Chr4	29265245	C>G	TV	het
50Gy	K040	SBS	Chr4	31113951	A>G	TS	het
50Gy	K040	SBS	Chr5	1375022	T>A	TV	het
50Gy	K040	SBS	Chr5	4448727	C>T	TS	hom
50Gy	K040	SBS	Chr5	16629231	G>A	TS	hom
50Gy	K040	SBS	Chr5	20944659	A>T	TV	het
50Gy	K040	SBS	Chr5	26130779	A>G	TS	het
50Gy	K040	SBS	Chr5	27872703	G>A	TS	het
50Gy	K040	SBS	Chr6	1018826	T>A	TV	hom
50Gy	K040	SBS	Chr6	4526074	C>G	TV	het
50Gy	K040	SBS	Chr6	10241213	A>C	TV	hom
50Gy	K040	SBS	Chr6	20671325	G>A	TS	het
50Gy	K040	SBS	Chr6	24257035	C>A	TV	het
50Gy	K040	SBS	Chr6	25164216	G>A	TS	het
50Gy	K040	SBS	Chr7	12882807	T>G	TV	hom
50Gy	K040	SBS	Chr7	16107417	T>C	TS	het
50Gy	K040	SBS	Chr7	17453920	G>A	TS	het
50Gy	K040	SBS	Chr7	18237773	T>C	TS	het
50Gy	K040	SBS	Chr7	18883098	A>C	TV	het
50Gy	K040	SBS	Chr7	21773815	C>A	TV	hom
50Gy	K040	SBS	Chr7	25359583	G>A	TS	hom
50Gy	K040	SBS	Chr7	29054221	G>A	TS	hom
50Gy	K040	SBS	Chr8	5816773	A>G	TS	het
50Gy	K040	SBS	Chr8	14074577	T>C	TS	het
50Gy	K040	SBS	Chr8	24140323	T>G	TV	hom
50Gy	K040	SBS	Chr9	6570350	T>C	TS	het
50Gy	K040	SBS	Chr9	6825913	G>T	TV	het
50Gy	K040	SBS	Chr9	6825914	C>T	TS	het
50Gy	K040	SBS	Chr9	7365218	A>T	TV	het
50Gy	K040	SBS	Chr10	7658058	A>G	TS	hom
50Gy	K040	SBS	Chr10	12432846	A>G	TS	hom
50Gy	K040	SBS	Chr10	16223231	C>A	TV	hom
50Gy	K040	SBS	Chr11	4234656	T>C	TS	hom
50Gy	K040	SBS	Chr11	22373018	T>A	TV	hom
50Gy	K040	SBS	Chr12	6682539	G>T	TV	hom
50Gy	K040	SBS	Chr12	6682540	A>G	TS	hom
50Gy	K040	SBS	Chr12	21297957	A>G	TS	hom
50Gy	K040	SBS	Chr12	23955586	C>T	TS	hom
50Gy	K041	SBS	Chr1	2806672	T>A	TV	hom
50Gy	K041	SBS	Chr1	10535356	G>A	TS	hom
50Gy	K041	SBS	Chr1	11532161	T>C	TS	hom
50Gy	K041	SBS	Chr1	12777513	G>C	TV	hom
50Gy	K041	SBS	Chr1	24573244	T>C	TS	het
50Gy	K041	SBS	Chr1	28963273	G>A	TS	het
50Gy	K041	SBS	Chr1	43803060	A>C	TV	hom
50Gy	K041	SBS	Chr2	7208019	T>A	TV	hom
50Gy	K041	SBS	Chr2	16474422	G>A	TS	hom
50Gy	K041	SBS	Chr2	25885630	G>A	TS	het
50Gy	K041	SBS	Chr2	33040329	C>A	TV	het
50Gy	K041	SBS	Chr3	13688664	G>A	TS	het
50Gy	K041	SBS	Chr3	13688665	G>A	TS	het
50Gy	K041	SBS	Chr3	27838702	T>G	TV	het
50Gy	K041	SBS	Chr3	29564433	C>T	TS	het
50Gy	K041	SBS	Chr3	34957016	G>A	TS	het
50Gy	K041	SBS	Chr4	616029	G>A	TS	hom
50Gy	K041	SBS	Chr4	8227294	G>A	TS	hom
50Gy	K041	SBS	Chr4	14809910	T>A	TV	hom
50Gy	K041	SBS	Chr4	28465936	C>T	TS	hom
50Gy	K041	SBS	Chr5	2936180	G>A	TS	het
50Gy	K041	SBS	Chr5	4448727	C>T	TS	hom
50Gy	K041	SBS	Chr5	6172957	A>T	TV	het
50Gy	K041	SBS	Chr5	13351279	C>T	TS	het
50Gy	K041	SBS	Chr5	21694049	T>C	TS	het
50Gy	K041	SBS	Chr6	3878917	T>A	TV	het
50Gy	K041	SBS	Chr6	4920453	T>C	TS	het
50Gy	K041	SBS	Chr6	4920472	T>A	TV	het
50Gy	K041	SBS	Chr6	4920473	G>A	TS	het
50Gy	K041	SBS	Chr7	12882807	T>G	TV	hom
50Gy	K041	SBS	Chr7	14892583	C>T	TS	het
50Gy	K041	SBS	Chr7	21609480	G>A	TS	het
50Gy	K041	SBS	Chr7	24522508	G>C	TV	het
50Gy	K041	SBS	Chr7	25359583	G>A	TS	hom
50Gy	K041	SBS	Chr7	25506771	C>G	TV	het
50Gy	K041	SBS	Chr7	25695187	A>T	TV	het
50Gy	K041	SBS	Chr7	26428160	A>T	TV	het
50Gy	K041	SBS	Chr7	29349850	T>C	TS	het
50Gy	K041	SBS	Chr8	182535	A>G	TS	hom
50Gy	K041	SBS	Chr8	12943103	C>G	TV	hom
50Gy	K041	SBS	Chr8	17207655	G>A	TS	het
50Gy	K041	SBS	Chr8	19396744	T>G	TV	het
50Gy	K041	SBS	Chr9	8553822	T>A	TV	hom
50Gy	K041	SBS	Chr9	9163147	G>A	TS	hom
50Gy	K041	SBS	Chr9	10128781	G>A	TS	het
50Gy	K041	SBS	Chr9	12944526	C>T	TS	hom
50Gy	K041	SBS	Chr10	12432846	A>G	TS	hom
50Gy	K041	SBS	Chr11	8242498	T>C	TS	het
50Gy	K041	SBS	Chr11	10091422	G>T	TV	het
50Gy	K041	SBS	Chr11	15623670	A>G	TS	het
50Gy	K041	SBS	Chr11	18073901	A>C	TV	het
50Gy	K041	SBS	Chr11	28032313	A>G	TS	hom
50Gy	K041	SBS	Chr12	2050537	C>T	TS	hom
50Gy	K041	SBS	Chr12	14733730	A>G	TS	hom
50Gy	K041	SBS	Chr12	16845350	C>A	TV	hom
50Gy	K041	SBS	Chr12	23181344	C>T	TS	het
50Gy	K042	SBS	Chr1	2039982	C>T	TS	het
50Gy	K042	SBS	Chr1	2806672	T>A	TV	het
50Gy	K042	SBS	Chr1	3783582	G>A	TS	het
50Gy	K042	SBS	Chr1	5236582	T>C	TS	het
50Gy	K042	SBS	Chr1	8265246	A>G	TS	het
50Gy	K042	SBS	Chr1	10535356	G>A	TS	hom
50Gy	K042	SBS	Chr1	23021117	T>C	TS	hom
50Gy	K042	SBS	Chr1	23604400	G>C	TV	het
50Gy	K042	SBS	Chr1	31230015	T>A	TV	het
50Gy	K042	SBS	Chr1	37978511	T>C	TS	het
50Gy	K042	SBS	Chr1	38678497	T>C	TS	het
50Gy	K042	SBS	Chr2	40302	T>C	TS	hom
50Gy	K042	SBS	Chr2	1553571	T>G	TV	hom
50Gy	K042	SBS	Chr2	23447258	T>A	TV	het
50Gy	K042	SBS	Chr2	25885630	G>A	TS	het
50Gy	K042	SBS	Chr2	35505112	T>C	TS	het
50Gy	K042	SBS	Chr3	1000717	A>G	TS	het
50Gy	K042	SBS	Chr3	10621228	G>A	TS	het
50Gy	K042	SBS	Chr3	11935721	G>T	TV	het
50Gy	K042	SBS	Chr3	24238729	T>A	TV	het
50Gy	K042	SBS	Chr3	24519759	T>A	TV	hom
50Gy	K042	SBS	Chr3	24519761	T>A	TV	hom
50Gy	K042	SBS	Chr3	25265257	A>T	TV	het
50Gy	K042	SBS	Chr3	25508261	A>T	TV	hom
50Gy	K042	SBS	Chr3	26927716	A>T	TV	hom
50Gy	K042	SBS	Chr3	33780737	G>T	TV	het
50Gy	K042	SBS	Chr3	35997240	T>G	TV	het
50Gy	K042	SBS	Chr3	36648424	G>T	TV	het
50Gy	K042	SBS	Chr4	346047	G>A	TS	het
50Gy	K042	SBS	Chr4	4787518	C>A	TV	het
50Gy	K042	SBS	Chr4	10610400	T>C	TS	het
50Gy	K042	SBS	Chr4	18530536	C>T	TS	het
50Gy	K042	SBS	Chr4	34065270	C>G	TV	het
50Gy	K042	SBS	Chr4	35021633	C>T	TS	het
50Gy	K042	SBS	Chr4	36695341	T>A	TV	het
50Gy	K042	SBS	Chr5	4448727	C>T	TS	hom
50Gy	K042	SBS	Chr5	5176352	C>T	TS	het
50Gy	K042	SBS	Chr5	17893351	T>A	TV	het
50Gy	K042	SBS	Chr5	23859167	C>T	TS	hom
50Gy	K042	SBS	Chr5	29334766	T>A	TV	het
50Gy	K042	SBS	Chr6	11072529	T>C	TS	het
50Gy	K042	SBS	Chr6	14005350	A>G	TS	het
50Gy	K042	SBS	Chr6	15088516	A>C	TV	het
50Gy	K042	SBS	Chr6	20671325	G>A	TS	het
50Gy	K042	SBS	Chr6	22921844	A>G	TS	het
50Gy	K042	SBS	Chr7	1509662	T>C	TS	hom
50Gy	K042	SBS	Chr7	9852203	C>T	TS	het
50Gy	K042	SBS	Chr7	12426582	A>G	TS	hom
50Gy	K042	SBS	Chr7	12882807	T>G	TV	hom
50Gy	K042	SBS	Chr7	14678467	G>A	TS	hom
50Gy	K042	SBS	Chr7	16734707	G>C	TV	hom
50Gy	K042	SBS	Chr7	24007292	T>G	TV	het
50Gy	K042	SBS	Chr7	25359583	G>A	TS	hom
50Gy	K042	SBS	Chr7	26988686	A>T	TV	het
50Gy	K042	SBS	Chr7	28630103	G>C	TV	het
50Gy	K042	SBS	Chr8	6633823	T>C	TS	het
50Gy	K042	SBS	Chr8	26845757	C>T	TS	hom
50Gy	K042	SBS	Chr9	11249385	C>T	TS	het
50Gy	K042	SBS	Chr9	16973613	A>T	TV	het
50Gy	K042	SBS	Chr11	13247139	C>T	TS	hom
50Gy	K042	SBS	Chr11	25595565	T>C	TS	hom
50Gy	K042	SBS	Chr12	14156586	A>G	TS	het
50Gy	K042	SBS	Chr12	14264104	T>A	TV	het
50Gy	K042	SBS	Chr12	15046444	C>A	TV	het
50Gy	K042	SBS	Chr12	17484574	G>T	TV	het
50Gy	K042	SBS	Chr12	17484575	A>T	TV	het
50Gy	K042	SBS	Chr12	19624307	T>G	TV	hom
50Gy	K042	SBS	Chr12	23929566	T>G	TV	hom
50Gy	K042	SBS	Chr12	26151829	A>G	TS	hom
50Gy	K043	SBS	Chr1	4742035	T>A	TV	hom
50Gy	K043	SBS	Chr1	7833926	C>T	TS	hom
50Gy	K043	SBS	Chr1	8041803	T>A	TV	hom
50Gy	K043	SBS	Chr1	9478169	G>C	TV	hom
50Gy	K043	SBS	Chr1	15740213	G>A	TS	hom
50Gy	K043	SBS	Chr1	15740214	G>T	TV	hom
50Gy	K043	SBS	Chr1	16927647	A>G	TS	hom
50Gy	K043	SBS	Chr1	37918839	G>C	TV	het
50Gy	K043	SBS	Chr1	38388704	T>A	TV	het
50Gy	K043	SBS	Chr1	39782875	A>T	TV	het
50Gy	K043	SBS	Chr2	9510058	C>G	TV	het
50Gy	K043	SBS	Chr2	11524483	T>C	TS	het
50Gy	K043	SBS	Chr2	12672087	A>G	TS	het
50Gy	K043	SBS	Chr2	17102689	G>A	TS	het
50Gy	K043	SBS	Chr2	20860413	G>A	TS	het
50Gy	K043	SBS	Chr2	34503627	A>G	TS	het
50Gy	K043	SBS	Chr3	1919565	C>T	TS	hom
50Gy	K043	SBS	Chr3	2855192	T>C	TS	het
50Gy	K043	SBS	Chr3	4409205	C>G	TV	het
50Gy	K043	SBS	Chr3	6938837	G>A	TS	het
50Gy	K043	SBS	Chr3	12262731	G>A	TS	het
50Gy	K043	SBS	Chr3	15910526	C>G	TV	het
50Gy	K043	SBS	Chr3	20446338	G>A	TS	het
50Gy	K043	SBS	Chr3	20516509	A>G	TS	het
50Gy	K043	SBS	Chr4	1163502	T>G	TV	het
50Gy	K043	SBS	Chr4	7368499	T>C	TS	het
50Gy	K043	SBS	Chr4	7467164	T>G	TV	het
50Gy	K043	SBS	Chr4	17791794	G>A	TS	het
50Gy	K043	SBS	Chr4	22998486	T>C	TS	het
50Gy	K043	SBS	Chr4	26471050	A>T	TV	het
50Gy	K043	SBS	Chr4	26931465	C>T	TS	het
50Gy	K043	SBS	Chr4	27158845	C>T	TS	het
50Gy	K043	SBS	Chr4	30746773	T>C	TS	het
50Gy	K043	SBS	Chr4	31121125	T>G	TV	het
50Gy	K043	SBS	Chr4	34269342	G>A	TS	hom
50Gy	K043	SBS	Chr5	1729440	C>A	TV	het
50Gy	K043	SBS	Chr5	12291435	C>T	TS	het
50Gy	K043	SBS	Chr5	14333346	A>G	TS	het
50Gy	K043	SBS	Chr5	27417694	T>C	TS	het
50Gy	K043	SBS	Chr6	11293693	G>A	TS	hom
50Gy	K043	SBS	Chr6	12158025	A>T	TV	hom
50Gy	K043	SBS	Chr6	21288443	A>G	TS	hom
50Gy	K043	SBS	Chr7	5549908	G>A	TS	hom
50Gy	K043	SBS	Chr7	11115184	G>A	TS	hom
50Gy	K043	SBS	Chr8	1446021	G>A	TS	het
50Gy	K043	SBS	Chr8	6683304	A>G	TS	het
50Gy	K043	SBS	Chr8	6910887	C>T	TS	het
50Gy	K043	SBS	Chr9	6427308	C>A	TV	het
50Gy	K043	SBS	Chr9	17253837	C>T	TS	het
50Gy	K043	SBS	Chr10	16984621	C>A	TV	het
50Gy	K043	SBS	Chr12	24074895	T>A	TV	het
50Gy	K043	SBS	Chr12	24735763	G>A	TS	het
50Gy	K044	SBS	Chr1	2718961	C>T	TS	het
50Gy	K044	SBS	Chr1	3311711	C>T	TS	het
50Gy	K044	SBS	Chr1	7833926	C>T	TS	hom
50Gy	K044	SBS	Chr1	7921565	C>T	TS	het
50Gy	K044	SBS	Chr1	8041803	T>A	TV	het
50Gy	K044	SBS	Chr1	9370967	C>T	TS	het
50Gy	K044	SBS	Chr1	9478169	G>C	TV	het
50Gy	K044	SBS	Chr1	15740213	G>A	TS	het
50Gy	K044	SBS	Chr1	15740214	G>T	TV	het
50Gy	K044	SBS	Chr1	16927647	A>G	TS	het
50Gy	K044	SBS	Chr1	20945808	A>G	TS	het
50Gy	K044	SBS	Chr1	34690160	G>A	TS	het
50Gy	K044	SBS	Chr2	4760548	G>A	TS	hom
50Gy	K044	SBS	Chr2	9510058	C>G	TV	hom
50Gy	K044	SBS	Chr2	28349868	C>T	TS	het
50Gy	K044	SBS	Chr2	34503627	A>G	TS	het
50Gy	K044	SBS	Chr3	1919565	C>T	TS	het
50Gy	K044	SBS	Chr3	2855192	T>C	TS	het
50Gy	K044	SBS	Chr3	4409205	C>G	TV	het
50Gy	K044	SBS	Chr3	5327335	G>T	TV	het
50Gy	K044	SBS	Chr3	15910526	C>G	TV	het
50Gy	K044	SBS	Chr3	20446338	G>A	TS	het
50Gy	K044	SBS	Chr3	20516509	A>G	TS	het
50Gy	K044	SBS	Chr4	1163502	T>G	TV	hom
50Gy	K044	SBS	Chr4	6823080	G>A	TS	het
50Gy	K044	SBS	Chr4	7368499	T>C	TS	hom
50Gy	K044	SBS	Chr4	17791794	G>A	TS	het
50Gy	K044	SBS	Chr4	19050358	T>C	TS	het
50Gy	K044	SBS	Chr4	20782128	C>T	TS	hom
50Gy	K044	SBS	Chr4	22056447	A>C	TV	hom
50Gy	K044	SBS	Chr4	22998486	T>C	TS	hom
50Gy	K044	SBS	Chr4	26471050	A>T	TV	hom
50Gy	K044	SBS	Chr4	26931465	C>T	TS	hom
50Gy	K044	SBS	Chr4	27158845	C>T	TS	hom
50Gy	K044	SBS	Chr4	31121125	T>G	TV	hom
50Gy	K044	SBS	Chr4	34269342	G>A	TS	het
50Gy	K044	SBS	Chr5	1729440	C>A	TV	het
50Gy	K044	SBS	Chr5	12291435	C>T	TS	het
50Gy	K044	SBS	Chr5	14333346	A>G	TS	het
50Gy	K044	SBS	Chr5	21071498	A>G	TS	hom
50Gy	K044	SBS	Chr5	21531575	A>G	TS	hom
50Gy	K044	SBS	Chr6	3577033	A>T	TV	het
50Gy	K044	SBS	Chr6	11293693	G>A	TS	hom
50Gy	K044	SBS	Chr6	12158025	A>T	TV	hom
50Gy	K044	SBS	Chr6	21288443	A>G	TS	het
50Gy	K044	SBS	Chr7	3002765	C>T	TS	hom
50Gy	K044	SBS	Chr7	11115184	G>A	TS	het
50Gy	K044	SBS	Chr7	14957724	C>T	TS	het
50Gy	K044	SBS	Chr8	6683304	A>G	TS	het
50Gy	K044	SBS	Chr8	6910887	C>T	TS	het
50Gy	K044	SBS	Chr8	7218999	G>A	TS	het
50Gy	K044	SBS	Chr8	13868139	T>C	TS	het
50Gy	K044	SBS	Chr9	6427308	C>A	TV	het
50Gy	K044	SBS	Chr9	8397755	G>A	TS	het
50Gy	K044	SBS	Chr9	8397758	G>A	TS	het
50Gy	K044	SBS	Chr9	13666035	A>G	TS	het
50Gy	K044	SBS	Chr9	17253837	C>T	TS	het
50Gy	K044	SBS	Chr10	16984621	C>A	TV	het
50Gy	K044	SBS	Chr11	3472573	T>A	TV	hom
50Gy	K044	SBS	Chr12	4994215	A>G	TS	het
50Gy	K045	SBS	Chr1	5659305	T>A	TV	hom
50Gy	K045	SBS	Chr1	15740213	G>A	TS	het
50Gy	K045	SBS	Chr1	15740214	G>T	TV	het
50Gy	K045	SBS	Chr1	15891524	T>C	TS	het
50Gy	K045	SBS	Chr1	18980208	A>C	TV	hom
50Gy	K045	SBS	Chr1	37965707	A>G	TS	het
50Gy	K045	SBS	Chr2	2785202	G>A	TS	het
50Gy	K045	SBS	Chr2	9694921	A>G	TS	hom
50Gy	K045	SBS	Chr2	29158759	T>A	TV	het
50Gy	K045	SBS	Chr2	34732453	T>A	TV	het
50Gy	K045	SBS	Chr2	35492284	C>T	TS	het
50Gy	K045	SBS	Chr2	36448925	G>A	TS	het
50Gy	K045	SBS	Chr3	3141762	A>G	TS	hom
50Gy	K045	SBS	Chr3	5978601	G>C	TV	hom
50Gy	K045	SBS	Chr3	7439265	A>T	TV	hom
50Gy	K045	SBS	Chr3	19171732	T>C	TS	hom
50Gy	K045	SBS	Chr3	26043965	T>G	TV	het
50Gy	K045	SBS	Chr3	32195318	G>T	TV	het
50Gy	K045	SBS	Chr4	19050358	T>C	TS	het
50Gy	K045	SBS	Chr4	19432496	G>A	TS	het
50Gy	K045	SBS	Chr4	20821083	C>A	TV	het
50Gy	K045	SBS	Chr4	22998486	T>C	TS	hom
50Gy	K045	SBS	Chr4	33856123	C>T	TS	het
50Gy	K045	SBS	Chr4	35312294	T>G	TV	het
50Gy	K045	SBS	Chr5	5040865	G>A	TS	het
50Gy	K045	SBS	Chr5	10127441	G>A	TS	het
50Gy	K045	SBS	Chr5	27722482	T>C	TS	hom
50Gy	K045	SBS	Chr6	17250267	C>T	TS	hom
50Gy	K045	SBS	Chr6	24637929	T>A	TV	het
50Gy	K045	SBS	Chr6	30928544	T>A	TV	het
50Gy	K045	SBS	Chr7	5757083	A>G	TS	hom
50Gy	K045	SBS	Chr7	8750481	C>T	TS	hom
50Gy	K045	SBS	Chr7	10408638	C>T	TS	het
50Gy	K045	SBS	Chr7	18776506	C>G	TV	het
50Gy	K045	SBS	Chr7	19800357	G>A	TS	hom
50Gy	K045	SBS	Chr8	671413	T>C	TS	het
50Gy	K045	SBS	Chr8	27283423	A>G	TS	hom
50Gy	K045	SBS	Chr8	28463127	A>G	TS	het
50Gy	K045	SBS	Chr10	9594280	T>A	TV	het
50Gy	K045	SBS	Chr10	14739708	T>A	TV	het
50Gy	K045	SBS	Chr10	23119383	C>T	TS	het
50Gy	K045	SBS	Chr11	8630932	C>T	TS	hom
50Gy	K045	SBS	Chr12	24735763	G>A	TS	het
50Gy	K046	SBS	Chr1	6535285	G>A	TS	het
50Gy	K046	SBS	Chr1	12970233	G>T	TV	het
50Gy	K046	SBS	Chr1	14808156	A>C	TV	het
50Gy	K046	SBS	Chr2	9418322	G>A	TS	hom
50Gy	K046	SBS	Chr2	12256397	A>T	TV	hom
50Gy	K046	SBS	Chr2	22898220	T>A	TV	het
50Gy	K046	SBS	Chr2	24535811	T>C	TS	het
50Gy	K046	SBS	Chr2	24535860	T>A	TV	het
50Gy	K046	SBS	Chr3	2549711	C>T	TS	hom
50Gy	K046	SBS	Chr4	3488873	G>A	TS	het
50Gy	K046	SBS	Chr4	23700111	T>C	TS	het
50Gy	K046	SBS	Chr4	35518418	C>T	TS	het
50Gy	K046	SBS	Chr5	9739770	C>G	TV	het
50Gy	K046	SBS	Chr5	27135035	G>A	TS	het
50Gy	K046	SBS	Chr6	8503940	A>G	TS	het
50Gy	K046	SBS	Chr6	11252056	C>T	TS	het
50Gy	K046	SBS	Chr6	13343365	G>C	TV	het
50Gy	K046	SBS	Chr6	24086206	G>A	TS	het
50Gy	K046	SBS	Chr6	28957819	A>G	TS	hom
50Gy	K046	SBS	Chr7	8439230	T>C	TS	hom
50Gy	K046	SBS	Chr7	11491415	G>A	TS	hom
50Gy	K046	SBS	Chr7	22043786	G>T	TV	hom
50Gy	K046	SBS	Chr7	28680088	G>A	TS	hom
50Gy	K046	SBS	Chr8	16644578	C>T	TS	het
50Gy	K046	SBS	Chr8	22191987	C>T	TS	het
50Gy	K046	SBS	Chr8	27879624	A>T	TV	het
50Gy	K046	SBS	Chr9	5718297	T>C	TS	het
50Gy	K046	SBS	Chr9	8893842	C>T	TS	het
50Gy	K046	SBS	Chr9	13202906	A>G	TS	hom
50Gy	K046	SBS	Chr9	21685479	G>A	TS	het
50Gy	K046	SBS	Chr9	21685480	G>T	TV	het
50Gy	K046	SBS	Chr10	4785318	A>G	TS	het
50Gy	K046	SBS	Chr10	12422829	G>A	TS	het
50Gy	K046	SBS	Chr10	13650726	C>G	TV	het
50Gy	K046	SBS	Chr10	13948657	C>T	TS	het
50Gy	K046	SBS	Chr10	15210824	T>A	TV	het
50Gy	K046	SBS	Chr10	15669357	T>G	TV	het
50Gy	K046	SBS	Chr10	15792559	A>G	TS	het
50Gy	K046	SBS	Chr10	17948685	C>T	TS	het
50Gy	K046	SBS	Chr10	20291933	A>T	TV	het
50Gy	K046	SBS	Chr11	8703443	A>T	TV	het
50Gy	K046	SBS	Chr11	8938129	C>G	TV	hom
50Gy	K046	SBS	Chr11	19813402	C>T	TS	het
50Gy	K046	SBS	Chr11	25984461	C>A	TV	het
50Gy	K046	SBS	Chr12	2778575	C>T	TS	het
50Gy	K046	SBS	Chr12	2778576	C>T	TS	het
50Gy	K046	SBS	Chr12	6433228	C>A	TV	het
50Gy	K046	SBS	Chr12	16445422	C>A	TV	het
50Gy	K047	SBS	Chr1	9651149	C>G	TV	het
50Gy	K047	SBS	Chr1	9651158	G>A	TS	het
50Gy	K047	SBS	Chr1	12970233	G>T	TV	hom
50Gy	K047	SBS	Chr1	16810346	T>C	TS	hom
50Gy	K047	SBS	Chr1	21486517	C>T	TS	het
50Gy	K047	SBS	Chr1	28600585	C>T	TS	hom
50Gy	K047	SBS	Chr1	36890992	C>T	TS	hom
50Gy	K047	SBS	Chr2	22898220	T>A	TV	het
50Gy	K047	SBS	Chr2	36667592	C>T	TS	het
50Gy	K047	SBS	Chr3	2549711	C>T	TS	hom
50Gy	K047	SBS	Chr4	10280621	G>A	TS	het
50Gy	K047	SBS	Chr4	16527549	T>C	TS	het
50Gy	K047	SBS	Chr4	16853859	G>A	TS	het
50Gy	K047	SBS	Chr5	27135035	G>A	TS	het
50Gy	K047	SBS	Chr6	1327974	C>T	TS	het
50Gy	K047	SBS	Chr6	2965054	T>G	TV	het
50Gy	K047	SBS	Chr6	4890861	T>C	TS	hom
50Gy	K047	SBS	Chr6	24086206	G>A	TS	hom
50Gy	K047	SBS	Chr7	13972386	T>A	TV	hom
50Gy	K047	SBS	Chr8	494748	T>C	TS	het
50Gy	K047	SBS	Chr8	7905176	C>T	TS	het
50Gy	K047	SBS	Chr8	18077261	A>G	TS	hom
50Gy	K047	SBS	Chr9	3686795	A>T	TV	hom
50Gy	K047	SBS	Chr9	13202906	A>G	TS	hom
50Gy	K047	SBS	Chr9	16888968	C>T	TS	het
50Gy	K047	SBS	Chr9	20741310	C>T	TS	het
50Gy	K047	SBS	Chr10	13948657	C>T	TS	het
50Gy	K047	SBS	Chr11	7263314	G>A	TS	het
50Gy	K047	SBS	Chr11	8938129	C>G	TV	hom
50Gy	K047	SBS	Chr11	15273203	A>G	TS	hom
50Gy	K047	SBS	Chr11	26411030	G>A	TS	hom
50Gy	K047	SBS	Chr11	28955713	C>T	TS	het
50Gy	K047	SBS	Chr12	10372987	G>A	TS	hom
50Gy	K047	SBS	Chr12	14394195	A>G	TS	hom
50Gy	K048	SBS	Chr1	12970233	G>T	TV	hom
50Gy	K048	SBS	Chr1	22669370	T>C	TS	hom
50Gy	K048	SBS	Chr1	34629709	T>A	TV	hom
50Gy	K048	SBS	Chr1	35349093	T>C	TS	hom
50Gy	K048	SBS	Chr2	394867	C>G	TV	het
50Gy	K048	SBS	Chr2	12641779	G>C	TV	hom
50Gy	K048	SBS	Chr2	22411367	A>G	TS	hom
50Gy	K048	SBS	Chr2	22898220	T>A	TV	hom
50Gy	K048	SBS	Chr2	28010677	T>C	TS	hom
50Gy	K048	SBS	Chr3	1931435	T>C	TS	hom
50Gy	K048	SBS	Chr3	2549711	C>T	TS	hom
50Gy	K048	SBS	Chr3	8755992	C>T	TS	het
50Gy	K048	SBS	Chr3	9847460	G>A	TS	het
50Gy	K048	SBS	Chr3	10472713	A>G	TS	hom
50Gy	K048	SBS	Chr3	12536474	C>G	TV	het
50Gy	K048	SBS	Chr3	21913809	T>G	TV	hom
50Gy	K048	SBS	Chr3	29745958	C>T	TS	het
50Gy	K048	SBS	Chr4	1519001	C>G	TV	het
50Gy	K048	SBS	Chr4	1549692	G>A	TS	het
50Gy	K048	SBS	Chr4	2992129	G>T	TV	het
50Gy	K048	SBS	Chr5	348379	T>A	TV	het
50Gy	K048	SBS	Chr5	3063994	A>G	TS	het
50Gy	K048	SBS	Chr5	10739540	A>G	TS	het
50Gy	K048	SBS	Chr5	27135035	G>A	TS	hom
50Gy	K048	SBS	Chr6	5320943	G>A	TS	het
50Gy	K048	SBS	Chr6	17960192	T>C	TS	het
50Gy	K048	SBS	Chr6	24086206	G>A	TS	het
50Gy	K048	SBS	Chr6	26562114	A>G	TS	het
50Gy	K048	SBS	Chr6	30017895	A>G	TS	het
50Gy	K048	SBS	Chr7	17997282	G>A	TS	het
50Gy	K048	SBS	Chr7	25308941	G>A	TS	het
50Gy	K048	SBS	Chr7	26605287	A>T	TV	het
50Gy	K048	SBS	Chr8	15183997	A>G	TS	het
50Gy	K048	SBS	Chr8	19073166	G>A	TS	het
50Gy	K048	SBS	Chr8	27696680	A>C	TV	hom
50Gy	K048	SBS	Chr9	8893842	C>T	TS	hom
50Gy	K048	SBS	Chr9	13202906	A>G	TS	hom
50Gy	K048	SBS	Chr10	7986265	C>T	TS	het
50Gy	K048	SBS	Chr10	12745624	T>C	TS	hom
50Gy	K048	SBS	Chr10	13948657	C>T	TS	het
50Gy	K048	SBS	Chr10	15500378	A>C	TV	het
50Gy	K048	SBS	Chr11	8938129	C>G	TV	het
50Gy	K048	SBS	Chr11	10308345	T>C	TS	het
50Gy	K048	SBS	Chr11	12683199	C>T	TS	het
50Gy	K048	SBS	Chr11	19447545	T>C	TS	het
50Gy	K048	SBS	Chr12	3297643	G>T	TV	hom
50Gy	K048	SBS	Chr12	3297644	A>T	TV	hom
50Gy	K049	SBS	Chr1	5311281	A>G	TS	het
50Gy	K049	SBS	Chr1	6890431	T>C	TS	het
50Gy	K049	SBS	Chr1	15730481	A>T	TV	het
50Gy	K049	SBS	Chr1	17764453	C>G	TV	hom
50Gy	K049	SBS	Chr1	30974045	C>G	TV	het
50Gy	K049	SBS	Chr1	34509396	C>A	TV	het
50Gy	K049	SBS	Chr1	39302897	T>A	TV	het
50Gy	K049	SBS	Chr1	40384285	G>A	TS	het
50Gy	K049	SBS	Chr2	669991	A>T	TV	hom
50Gy	K049	SBS	Chr2	3502918	A>C	TV	het
50Gy	K049	SBS	Chr2	4241254	T>C	TS	het
50Gy	K049	SBS	Chr2	16357772	C>T	TS	hom
50Gy	K049	SBS	Chr2	25759748	C>T	TS	het
50Gy	K049	SBS	Chr2	26585310	A>T	TV	het
50Gy	K049	SBS	Chr2	27640037	T>C	TS	het
50Gy	K049	SBS	Chr2	36695932	T>C	TS	het
50Gy	K049	SBS	Chr3	806336	C>A	TV	het
50Gy	K049	SBS	Chr3	806338	G>T	TV	het
50Gy	K049	SBS	Chr3	9278445	G>A	TS	het
50Gy	K049	SBS	Chr3	15392633	A>G	TS	het
50Gy	K049	SBS	Chr3	25879769	G>A	TS	het
50Gy	K049	SBS	Chr4	11914013	C>G	TV	het
50Gy	K049	SBS	Chr4	12502571	A>T	TV	het
50Gy	K049	SBS	Chr4	20288063	A>T	TV	hom
50Gy	K049	SBS	Chr4	22395043	G>A	TS	het
50Gy	K049	SBS	Chr4	24989081	C>T	TS	het
50Gy	K049	SBS	Chr4	26765672	C>T	TS	het
50Gy	K049	SBS	Chr5	592932	A>G	TS	het
50Gy	K049	SBS	Chr5	10829520	C>T	TS	het
50Gy	K049	SBS	Chr5	12200915	G>C	TV	het
50Gy	K049	SBS	Chr5	17001315	A>C	TV	het
50Gy	K049	SBS	Chr5	18681250	T>A	TV	het
50Gy	K049	SBS	Chr5	22454666	T>C	TS	hom
50Gy	K049	SBS	Chr5	25725002	C>T	TS	het
50Gy	K049	SBS	Chr5	26581401	A>G	TS	het
50Gy	K049	SBS	Chr5	27682884	G>A	TS	het
50Gy	K049	SBS	Chr5	28490096	C>T	TS	het
50Gy	K049	SBS	Chr6	12691388	T>C	TS	het
50Gy	K049	SBS	Chr6	15385771	C>T	TS	het
50Gy	K049	SBS	Chr6	16141839	C>T	TS	het
50Gy	K049	SBS	Chr6	29543064	A>G	TS	het
50Gy	K049	SBS	Chr8	4952143	A>G	TS	het
50Gy	K049	SBS	Chr8	9590103	G>T	TV	het
50Gy	K049	SBS	Chr8	20070707	G>C	TV	het
50Gy	K049	SBS	Chr8	23097157	C>T	TS	het
50Gy	K049	SBS	Chr8	24533058	G>T	TV	hom
50Gy	K049	SBS	Chr9	2659387	C>T	TS	hom
50Gy	K049	SBS	Chr9	10540381	T>G	TV	hom
50Gy	K049	SBS	Chr10	1011988	T>A	TV	het
50Gy	K049	SBS	Chr10	5288401	G>A	TS	het
50Gy	K049	SBS	Chr10	11314137	T>C	TS	het
50Gy	K049	SBS	Chr10	13160612	C>T	TS	het
50Gy	K049	SBS	Chr10	17833919	C>G	TV	het
50Gy	K049	SBS	Chr10	18969296	G>A	TS	het
50Gy	K049	SBS	Chr10	19677563	G>T	TV	het
50Gy	K049	SBS	Chr10	19677564	G>T	TV	het
50Gy	K049	SBS	Chr11	6479883	A>T	TV	het
50Gy	K049	SBS	Chr11	12781277	C>T	TS	het
50Gy	K049	SBS	Chr11	15544651	A>C	TV	hom
50Gy	K049	SBS	Chr12	18164229	G>A	TS	hom
50Gy	K050	SBS	Chr1	5311281	A>G	TS	het
50Gy	K050	SBS	Chr1	6890431	T>C	TS	het
50Gy	K050	SBS	Chr1	17764453	C>G	TV	hom
50Gy	K050	SBS	Chr1	27729893	C>T	TS	hom
50Gy	K050	SBS	Chr2	669991	A>T	TV	het
50Gy	K050	SBS	Chr2	3502918	A>C	TV	het
50Gy	K050	SBS	Chr2	4241254	T>C	TS	het
50Gy	K050	SBS	Chr2	9409309	T>A	TV	het
50Gy	K050	SBS	Chr2	16357772	C>T	TS	hom
50Gy	K050	SBS	Chr2	25759748	C>T	TS	het
50Gy	K050	SBS	Chr2	26585310	A>T	TV	het
50Gy	K050	SBS	Chr3	806336	C>A	TV	het
50Gy	K050	SBS	Chr3	806338	G>T	TV	het
50Gy	K050	SBS	Chr3	8297573	C>T	TS	hom
50Gy	K050	SBS	Chr3	9278445	G>A	TS	hom
50Gy	K050	SBS	Chr3	15392633	A>G	TS	hom
50Gy	K050	SBS	Chr3	25879769	G>A	TS	het
50Gy	K050	SBS	Chr4	11914013	C>G	TV	hom
50Gy	K050	SBS	Chr4	22395043	G>A	TS	het
50Gy	K050	SBS	Chr5	592932	A>G	TS	het
50Gy	K050	SBS	Chr5	1467107	C>T	TS	het
50Gy	K050	SBS	Chr5	12200915	G>C	TV	hom
50Gy	K050	SBS	Chr5	17001315	A>C	TV	hom
50Gy	K050	SBS	Chr5	18681250	T>A	TV	hom
50Gy	K050	SBS	Chr5	22454666	T>C	TS	hom
50Gy	K050	SBS	Chr5	24951959	G>T	TV	het
50Gy	K050	SBS	Chr5	28490096	C>T	TS	hom
50Gy	K050	SBS	Chr6	12691388	T>C	TS	hom
50Gy	K050	SBS	Chr6	24254637	G>T	TV	hom
50Gy	K050	SBS	Chr6	25252472	T>C	TS	hom
50Gy	K050	SBS	Chr6	29543064	A>G	TS	hom
50Gy	K050	SBS	Chr7	21811585	G>A	TS	het
50Gy	K050	SBS	Chr8	4952143	A>G	TS	het
50Gy	K050	SBS	Chr8	20070707	G>C	TV	hom
50Gy	K050	SBS	Chr8	24533058	G>T	TV	hom
50Gy	K050	SBS	Chr9	1348240	G>A	TS	het
50Gy	K050	SBS	Chr9	2659387	C>T	TS	het
50Gy	K050	SBS	Chr9	10540381	T>G	TV	het
50Gy	K050	SBS	Chr9	15461367	A>G	TS	hom
50Gy	K050	SBS	Chr9	21805756	C>G	TV	het
50Gy	K050	SBS	Chr10	5288401	G>A	TS	hom
50Gy	K050	SBS	Chr10	13160612	C>T	TS	het
50Gy	K050	SBS	Chr10	18969296	G>A	TS	hom
50Gy	K050	SBS	Chr11	3419409	T>A	TV	hom
50Gy	K050	SBS	Chr11	15544651	A>C	TV	hom
50Gy	K050	SBS	Chr11	26029064	C>T	TS	hom
50Gy	K050	SBS	Chr12	18164229	G>A	TS	hom
50Gy	K050	SBS	Chr12	24112698	C>T	TS	het
50Gy	K051	SBS	Chr1	4394623	G>A	TS	het
50Gy	K051	SBS	Chr1	8452529	C>T	TS	het
50Gy	K051	SBS	Chr2	30205382	T>A	TV	het
50Gy	K051	SBS	Chr3	907239	A>G	TS	het
50Gy	K051	SBS	Chr3	7871385	C>T	TS	hom
50Gy	K051	SBS	Chr3	24314176	A>T	TV	hom
50Gy	K051	SBS	Chr3	32660347	T>C	TS	het
50Gy	K051	SBS	Chr3	33206816	G>T	TV	het
50Gy	K051	SBS	Chr3	33206817	A>T	TV	het
50Gy	K051	SBS	Chr3	35513113	C>G	TV	het
50Gy	K051	SBS	Chr3	35651570	G>T	TV	het
50Gy	K051	SBS	Chr3	36152268	T>A	TV	het
50Gy	K051	SBS	Chr4	2398198	A>G	TS	het
50Gy	K051	SBS	Chr4	11914013	C>G	TV	hom
50Gy	K051	SBS	Chr4	17302037	G>A	TS	hom
50Gy	K051	SBS	Chr4	29454730	C>A	TV	het
50Gy	K051	SBS	Chr5	5665594	G>T	TV	het
50Gy	K051	SBS	Chr5	12200915	G>C	TV	het
50Gy	K051	SBS	Chr5	18850212	G>A	TS	het
50Gy	K051	SBS	Chr5	18870896	A>T	TV	het
50Gy	K051	SBS	Chr5	22996538	G>A	TS	het
50Gy	K051	SBS	Chr5	27021905	C>T	TS	het
50Gy	K051	SBS	Chr6	9026353	T>A	TV	hom
50Gy	K051	SBS	Chr6	14844638	A>C	TV	het
50Gy	K051	SBS	Chr6	16959898	G>A	TS	het
50Gy	K051	SBS	Chr6	19258089	C>G	TV	het
50Gy	K051	SBS	Chr7	507053	T>A	TV	het
50Gy	K051	SBS	Chr7	1594336	C>T	TS	het
50Gy	K051	SBS	Chr7	25283032	A>G	TS	hom
50Gy	K051	SBS	Chr7	27970606	G>A	TS	het
50Gy	K051	SBS	Chr8	4756586	T>A	TV	het
50Gy	K051	SBS	Chr8	19964953	T>G	TV	het
50Gy	K051	SBS	Chr9	3570351	A>G	TS	het
50Gy	K051	SBS	Chr9	15461367	A>G	TS	hom
50Gy	K051	SBS	Chr9	18916360	T>C	TS	het
50Gy	K051	SBS	Chr9	20294723	T>G	TV	het
50Gy	K051	SBS	Chr10	19208671	A>T	TV	het
50Gy	K051	SBS	Chr11	3924988	T>G	TV	het
50Gy	K051	SBS	Chr11	20743863	C>T	TS	hom
50Gy	K051	SBS	Chr12	7934964	T>G	TV	het
50Gy	K051	SBS	Chr12	19133716	C>A	TV	het
50Gy	K052	SBS	Chr1	36905552	C>T	TS	hom
50Gy	K052	SBS	Chr2	439462	C>T	TS	het
50Gy	K052	SBS	Chr2	832792	A>G	TS	het
50Gy	K052	SBS	Chr2	2886442	T>C	TS	het
50Gy	K052	SBS	Chr2	3325345	T>C	TS	het
50Gy	K052	SBS	Chr2	19412675	C>T	TS	hom
50Gy	K052	SBS	Chr2	21284628	A>T	TV	hom
50Gy	K052	SBS	Chr2	21284629	C>T	TS	hom
50Gy	K052	SBS	Chr2	26231138	C>T	TS	hom
50Gy	K052	SBS	Chr3	14196652	G>A	TS	het
50Gy	K052	SBS	Chr3	15750106	C>G	TV	het
50Gy	K052	SBS	Chr3	16200774	T>A	TV	het
50Gy	K052	SBS	Chr3	24707603	G>A	TS	het
50Gy	K052	SBS	Chr3	26738672	A>C	TV	hom
50Gy	K052	SBS	Chr4	22559209	A>G	TS	het
50Gy	K052	SBS	Chr4	27686624	G>C	TV	hom
50Gy	K052	SBS	Chr5	1670675	G>T	TV	het
50Gy	K052	SBS	Chr5	6915114	T>C	TS	het
50Gy	K052	SBS	Chr5	15386198	A>G	TS	het
50Gy	K052	SBS	Chr5	16373160	A>G	TS	het
50Gy	K052	SBS	Chr5	22525813	T>C	TS	het
50Gy	K052	SBS	Chr5	28458726	C>T	TS	hom
50Gy	K052	SBS	Chr6	11613001	G>A	TS	het
50Gy	K052	SBS	Chr6	22142857	A>G	TS	het
50Gy	K052	SBS	Chr6	25328604	C>A	TV	het
50Gy	K052	SBS	Chr7	308130	C>A	TV	het
50Gy	K052	SBS	Chr7	1872164	G>A	TS	het
50Gy	K052	SBS	Chr7	15685359	C>T	TS	het
50Gy	K052	SBS	Chr7	18778994	A>G	TS	het
50Gy	K052	SBS	Chr7	20577280	A>G	TS	het
50Gy	K052	SBS	Chr8	774604	G>A	TS	hom
50Gy	K052	SBS	Chr8	774605	G>T	TV	hom
50Gy	K052	SBS	Chr8	21471182	A>G	TS	het
50Gy	K052	SBS	Chr9	3967354	T>G	TV	het
50Gy	K052	SBS	Chr9	15484247	C>T	TS	hom
50Gy	K052	SBS	Chr10	465973	G>T	TV	hom
50Gy	K052	SBS	Chr10	7036883	G>T	TV	hom
50Gy	K052	SBS	Chr10	13749800	G>A	TS	hom
50Gy	K052	SBS	Chr10	15681665	C>T	TS	hom
50Gy	K052	SBS	Chr10	17284444	T>C	TS	het
50Gy	K052	SBS	Chr10	19127015	C>T	TS	het
50Gy	K052	SBS	Chr10	19129535	A>T	TV	het
50Gy	K052	SBS	Chr10	23532298	A>C	TV	het
50Gy	K052	SBS	Chr11	7306397	C>G	TV	het
50Gy	K052	SBS	Chr11	10080239	C>T	TS	het
50Gy	K052	SBS	Chr11	11485238	T>C	TS	het
50Gy	K052	SBS	Chr11	16717944	A>G	TS	het
50Gy	K052	SBS	Chr12	4193203	T>C	TS	hom
50Gy	K052	SBS	Chr12	5883369	A>T	TV	het
50Gy	K052	SBS	Chr12	7038216	T>C	TS	hom
50Gy	K052	SBS	Chr12	21422261	G>A	TS	het
50Gy	K052	SBS	Chr12	22805211	T>C	TS	het
50Gy	K052	SBS	Chr12	25866920	T>A	TV	het
50Gy	K053	SBS	Chr1	7586120	G>C	TV	het
50Gy	K053	SBS	Chr1	17258172	C>T	TS	het
50Gy	K053	SBS	Chr2	2548574	A>C	TV	hom
50Gy	K053	SBS	Chr2	11379648	C>T	TS	het
50Gy	K053	SBS	Chr2	19412675	C>T	TS	het
50Gy	K053	SBS	Chr2	23493610	T>A	TV	het
50Gy	K053	SBS	Chr2	26231138	C>T	TS	hom
50Gy	K053	SBS	Chr2	27768437	C>T	TS	het
50Gy	K053	SBS	Chr2	34636870	T>C	TS	het
[truncated: 12,339 more rows]
