# Supplementary material for: Multi-generation study of heavy ion beam-induced mutations and agronomic trait variations to accelerate rice breeding
Source: Front Plant Sci. 2023 Jun 21;14:1213807. doi: 10.3389/fpls.2023.1213807 (PMC10322207; doi:10.3389/fpls.2023.1213807)
Supplement: Supplementary file 6 [file Table_5.xlsx]

## Sheet: Supplementary Table 2
Supplementary Table 5: Number of induced mutations and affected genes in each sample at each CIB dose
Mutant ID	Generation	Total number of bases	Fold coverage	Mutations	Affected Genes
K001	M2	21044748358	51.9053	37	25
K002	M2	20742849892	51.1607	70	50
K003	M2	20389483036	50.2892	36	24
K004	M2	20716501168	51.0957	28	19
K005	M2	20803512945	51.3103	59	39
K006	M2	22864201962	56.3929	46	24
K007	M2	20457387369	50.4566	29	22
K008	M2	19544590299	48.2053	75	60
K009	M2	20645654238	50.921	70	60
K010	M2	20436825378	50.4059	47	34
K011	M2	19657985726	48.485	54	38
K012	M2	21442026545	52.8852	52	31
K013	M2	20676288039	50.9965	49	26
K014	M2	20537925549	50.6553	42	29
K015	M2	22276039983	54.9422	43	31
K016	M2	20454886118	50.4505	56	30
K018	M2	22030778722	54.3373	48	29
K019	M2	19529784488	48.1688	43	34
K021	M2	20651918798	50.9364	46	40
K022	M2	19730264288	48.6632	37	25
K023	M2	21392179256	52.7622	60	44
K024	M2	21042717684	51.9003	62	45
K025	M2	23703183780	58.4622	58	42
K026	M2	20851422975	51.4285	25	19
K027	M2	20192782745	49.804	41	30
K028	M2	19899224376	49.08	47	33
K029	M2	23619002314	58.2545	72	48
K030	M2	22290176470	54.9771	36	24
K031	M2	19501708211	48.0995	73	55
K032	M2	21647544477	53.3921	68	54
K033	M2	20821848203	51.3556	63	36
K034	M2	20394501756	50.3015	44	32
K035	M2	20654341885	50.9424	38	30
K036	M2	22606348265	55.7569	39	26
K037	M2	20627335033	50.8758	43	24
K038	M2	20104037907	49.5851	43	28
K039	M2	20900128299	51.5486	37	25
K040	M2	20433953768	50.3988	86	68
K041	M2	21503991688	53.038	73	54
K042	M2	21180181047	52.2394	94	64
K043	M2	22190003381	54.73	65	47
K044	M2	20476473293	50.5037	71	47
K045	M2	20045296101	49.4402	67	50
K046	M2	20186998028	49.7897	57	38
K047	M2	23282974854	57.4257	48	32
K048	M2	19766015085	48.7514	59	43
K049	M2	20946040437	51.6619	73	57
K050	M2	19634217374	48.4264	55	42
K051	M2	20589690315	50.783	64	48
K052	M2	20690405683	51.0314	73	56
K053	M2	22172616542	54.6871	72	48
K054	M2	20923639273	51.6066	72	59
K055	M2	19814358781	48.8707	54	40
K056	M2	20250099392	49.9454	71	45
K057	M2	20813968127	51.3361	46	27
K058	M2	23568313348	58.1295	67	46
K059	M2	24002445844	59.2003	59	40
K060	M2	21587372622	53.2437	59	40
K061	M2	20397066355	50.3079	97	73
K062	M2	21405649657	52.7955	112	81
K063	M2	20518811369	50.6081	96	62
K064	M2	21091194894	52.0199	84	54
K065	M2	22920902229	56.5327	75	52
K066	M2	19525688588	48.1587	84	60
K067	M2	20153257282	49.7065	91	54
K068	M2	20698842073	51.0522	100	73
K069	M2	20894696141	51.5352	118	78
K070	M2	20643573835	50.9159	60	32
K071	M2	21014312816	51.8303	71	37
K072	M2	20651797575	50.9361	85	45
K073	M2	20340534216	50.1684	90	66
K074	M2	20682628478	51.0122	77	55
K075	M2	20716484395	51.0957	106	78
K076	M2	23413678387	57.7481	46	27
K077	M2	26572946320	65.5402	55	40
K078	M2	20628960379	50.8798	63	49
K079	M2	23795487346	58.6898	113	71
K080	M2	19803313732	48.8434	106	68
K081	M2	20891812932	51.5281	134	81
K082	M2	20844474788	51.4114	90	62
K083	M2	21378782580	52.7292	104	74
K084	M2	20265262958	49.9828	105	73
K085	M2	20378463493	50.262	69	49
K086	M2	20668363373	50.977	68	50
K087	M2	21649123844	53.396	76	55
K088	M2	20280598080	50.0206	64	50
K089	M2	20486549999	50.5286	87	61
K090	M2	26778765699	66.0479	91	66
K091	M2	21618460681	53.3203	153	99
K092	M2	20315748866	50.1073	76	53
K093	M2	20646517154	50.9231	86	56
K094	M2	21079737487	51.9916	53	32
K095	M2	20389304576	50.2887	58	37
K096	M2	20446053062	50.4287	54	39
K097	M2	19612583221	48.373	152	102
K098	M2	22927484033	56.5489	137	93
K099	M2	20806030923	51.3165	158	107
K100	M2	19608312187	48.3625	138	101
K101	M2	21007344932	51.8131	116	84
K102	M2	21363748239	52.6921	124	84
K103	M2	21463907670	52.9391	124	85
K104	M2	21411255696	52.8093	135	86
K105	M2	20063179520	49.4844	140	91
K106	M2	22550758024	55.6198	110	80
K107	M2	20489684904	50.5363	85	58
K108	M2	20038870165	49.4244	118	88
K109	M2	20993839625	51.7798	85	61
K110	M2	21464011908	52.9394	101	69
K111	M2	23717497155	58.4975	106	77
K112	M2	22961912523	56.6339	127	95
K113	M2	20533187063	50.6436	105	76
K114	M2	24431844942	60.2593	103	81
K115	M2	20665816373	50.9707	114	79
K116	M2	21066767640	51.9596	91	70
K117	M2	21301042579	52.5375	84	60
K118	M2	20756776930	51.1951	78	62
K119	M2	20488455096	50.5333	50	34
K120	M2	21386479332	52.7482	99	71
K121	M2	20781850749	51.2569	123	79
K122	M2	22108488476	54.529	113	82
K123	M2	20201792629	49.8262	114	79
K124	M2	22001243828	54.2644	96	67
K125	M2	20993624464	51.7792	110	75
K126	M2	21881710933	53.9696	69	52
K127	M2	21695432181	53.5102	79	63
K128	M2	21812722375	53.7995	65	46
K129	M2	21339732133	52.6329	109	69
K130	M2	20760659987	51.2046	94	57
K131	M2	20984131660	51.7558	103	73
K132	M2	21720743249	53.5726	78	49
K133	M2	21105031980	52.054	68	51
K134	M2	20962911669	51.7035	69	48
K135	M2	21105597642	52.0554	76	61
K136	M2	20723155726	51.1121	83	65
K137	M2	21451477924	52.9085	85	66
K138	M2	21453800866	52.9142	153	115
K139	M2	20672417548	50.987	146	102
K140	M2	20813914369	51.336	78	47
K141	M2	20569640310	50.7335	69	46
K142	M2	20183681836	49.7816	55	37
K143	M2	20866518891	51.4657	64	37
K144	M2	20744256424	51.1642	63	50
K145	M2	20995321773	51.7834	73	46
K146	M2	21254848837	52.4235	62	47
K147	M2	19538336668	48.1899	60	46
K148	M2	20873925840	51.484	62	39
K149	M2	20672897917	50.9882	93	66
K150	M2	21279052181	52.4832	105	71
K151	M2	21195219621	52.2764	81	60
K152	M2	21164014044	52.1995	110	81
K153	M2	21079459622	51.9909	107	71
K154	M2	21754877986	53.6568	109	79
K155	M2	20737834597	51.1483	148	98
K156	M2	19801580832	48.8391	118	82
K157	M2	20464722534	50.4747	130	80
K158	M2	23379816125	57.6646	101	71
K159	M2	20386890488	50.2828	88	69
K160	M2	20072499539	49.5073	78	51
K161	M2	20702044977	51.0601	83	57
K162	M2	19927800000	49.1505	73	50
K163	M2	20470577961	50.4892	75	52
K164	M2	20699061594	51.0527	111	74
K165	M2	21238562215	52.3833	117	83
K166	M2	20792520885	51.2832	119	89
K167	M2	20650063470	50.9319	150	107
K168	M2	19760609969	48.7381	155	104
K169	M2	21201553212	52.2921	144	90
K170	M2	20625047146	50.8702	106	71
K171	M2	20731426950	51.1325	90	60
K172	M2	20398666872	50.3118	92	63
K173	M2	20836301153	51.3912	71	51
K174	M2	20429092775	50.3869	60	44
K175	M2	20343360964	50.1754	69	48
K176	M2	20635020754	50.8948	56	37
K177	M2	22733147832	56.0696	58	39
K178	M2	20634616227	50.8938	48	27
