# Supplementary material for: Multi-generation study of heavy ion beam-induced mutations and agronomic trait variations to accelerate rice breeding
Source: Front Plant Sci. 2023 Jun 21;14:1213807. doi: 10.3389/fpls.2023.1213807 (PMC10322207; doi:10.3389/fpls.2023.1213807)
Supplement: Supplementary file 7 [file Table_6.xlsx]

## Sheet: Supplementary Table 5
Supplementary Table 6: Affected genes in Kitaake mutant at each CIB dose
Dose	Mutant ID	Variant type	Chromosome	Position	Gene ID	Effected level
25Gy	K001	T>G	Chr1	41912868-41912868	OsKitaake01g459000.v3.1	MODIFIER
25Gy	K001	A> G	Chr2	3982740-3982740	OsKitaake02g056720.v3.1	MODIFIER
25Gy	K001	C> G	Chr3	23299950-23299950	OsKitaake03g250800.v3.1	MODIFIER
25Gy	K001	A> G	Chr4	439660-439660	OsKitaake04g003100.v3.1	MODIFIER
25Gy	K001	C> A	Chr4	24004275-24004275	OsKitaake04g152200.v3.1	MODIFIER
25Gy	K001	T> C	Chr4	31287115-31287115	OsKitaake04g244400.v3.1	MODIFIER
25Gy	K001	A> G	Chr5	11156316-11156316	OsKitaake05g094800.v3.1	MODIFIER
25Gy	K001	A> T	Chr5	11156317-11156317	OsKitaake05g094800.v3.1	MODIFIER
25Gy	K001	T> G	Chr5	17912558-17912558	OsKitaake05g138700.v3.1	MODIFIER
25Gy	K001	G> A	Chr5	18479257-18479257	OsKitaake05g144100.v3.1	MODIFIER
25Gy	K001	G> A	Chr6	15677455-15677455	OsKitaake06g152800.v3.1	MODIFIER
25Gy	K001	A> T	Chr6	22570023-22570023	OsKitaake06g198500.v3.1	MODIFIER
25Gy	K001	A> T	Chr8	3097968-3097968	OsKitaake08g034800.v3.1	MODIFIER
25Gy	K001	C> A	Chr8	9922454-9922454	OsKitaake08g091801.v3.1	MODIFIER
25Gy	K001	T> A	Chr8	20582037-20582037	OsKitaake08g153200.v3.1	MODIFIER
25Gy	K001	C> G	Chr8	22745979-22745979	OsKitaake08g174400.v3.1	MODIFIER
25Gy	K001	G> C	Chr11	5726553-5726553	OsKitaake11g070200.v3.1	MODIFIER
25Gy	K001	G> A	Chr12	22139538-22139538	OsKitaake12g174400.v3.1	MODIFIER
25Gy	K001	C> T	Chr12	25334308-25334308	OsKitaake12g207100.v3.1	MODIFIER
25Gy	K002	C> G	Chr1	8636680-8636680	OsKitaake01g108100.v3.1	MODIFIER
25Gy	K002	G> A	Chr1	10391664-10391664	OsKitaake01g130300.v3.1	MODIFIER
25Gy	K002	C> T	Chr1	19688094-19688094	OsKitaake01g196000.v3.1	MODIFIER
25Gy	K002	C> T	Chr1	35487285-35487285	OsKitaake01g374750.v3.1	MODERATE
25Gy	K002	C> T	Chr1	43359916-43359916	OsKitaake01g479800.v3.1	MODIFIER
25Gy	K002	T> C	Chr2	663439-663439	OsKitaake02g009700.v3.1	LOW
25Gy	K002	C> T	Chr2	803346-803346	OsKitaake02g011200.v3.1	MODIFIER
25Gy	K002	C> A	Chr2	8352319-8352319	OsKitaake02g106300.v3.1	MODIFIER
25Gy	K002	G> A	Chr3	1137820-1137820	OsKitaake03g017700.v3.1	MODIFIER
25Gy	K002	T> G	Chr3	14932788-14932788	OsKitaake03g194266.v3.1	MODIFIER
25Gy	K002	T> A	Chr3	33197727-33197727	OsKitaake03g354700.v3.1	MODIFIER
25Gy	K002	C> T	Chr3	33197728-33197728	OsKitaake03g354700.v3.1	MODIFIER
25Gy	K002	A> G	Chr4	9255438-9255438	OsKitaake04g047700.v3.1	MODIFIER
25Gy	K002	T> G	Chr4	17459715-17459715	OsKitaake04g086600.v3.1	MODIFIER
25Gy	K002	G> T	Chr5	611099-611099	OsKitaake05g006500.v3.1	LOW
25Gy	K002	G> T	Chr5	3932232-3932232	OsKitaake05g047200.v3.1	MODIFIER
25Gy	K002	A> T	Chr5	5837858-5837858	OsKitaake05g062200.v3.1	MODIFIER
25Gy	K002	T> C	Chr5	13779904-13779904	OsKitaake05g106800.v3.1	MODERATE
25Gy	K002	T> A	Chr5	25387328-25387328	OsKitaake05g221700.v3.1	MODIFIER
25Gy	K002	A> T	Chr5	29451204-29451204	OsKitaake05g279900.v3.1	MODIFIER
25Gy	K002	A> G	Chr6	11735060-11735060	OsKitaake06g128000.v3.1	LOW
25Gy	K002	C> A	Chr6	28894784-28894784	OsKitaake06g266700.v3.1	MODIFIER
25Gy	K002	C> T	Chr8	870881-870881	OsKitaake08g011800.v3.1	MODIFIER
25Gy	K002	G> T	Chr8	24106117-24106117	OsKitaake08g186200.v3.1	MODIFIER
25Gy	K002	C> T	Chr8	24198079-24198079	OsKitaake08g187000.v3.1	MODIFIER
25Gy	K002	C> A	Chr9	6562436-6562436	OsKitaake09g037350.v3.1	MODIFIER
25Gy	K002	A> G	Chr9	17775416-17775416	OsKitaake09g134700.v3.1	MODIFIER
25Gy	K002	T> C	Chr9	20601342-20601342	OsKitaake09g174600.v3.1	MODIFIER
25Gy	K002	A> T	Chr10	186821-186821	OsKitaake10g001150.v3.1	MODIFIER
25Gy	K002	T> A	Chr10	14711147-14711147	OsKitaake10g092101.v3.1	MODIFIER
25Gy	K002	A> G	Chr10	15987473-15987473	OsKitaake10g105700.v3.1	MODIFIER
25Gy	K002	G> T	Chr11	13417018-13417018	OsKitaake11g115300.v3.1	MODIFIER
25Gy	K002	C> T	Chr12	8781512-8781512	OsKitaake12g088300.v3.1	MODIFIER
25Gy	K002	C> T	Chr12	10751572-10751572	OsKitaake12g100000.v3.1	MODIFIER
25Gy	K002	T> A	Chr12	13587588-13587588	OsKitaake12g112100.v3.1	MODIFIER
25Gy	K002	T> C	Chr12	19850848-19850848	OsKitaake12g148200.v3.1	MODIFIER
25Gy	K002	G> C	Chr12	21788194-21788194	OsKitaake12g170900.v3.1	MODIFIER
25Gy	K003	C> A	Chr1	13573359-13573359	OsKitaake01g157700.v3.1	MODIFIER
25Gy	K003	A> G	Chr1	14873402-14873402	OsKitaake01g141700.v3.1	MODIFIER
25Gy	K003	A> T	Chr1	20469804-20469804	OsKitaake01g200200.v3.1	MODIFIER
25Gy	K003	T> C	Chr1	40518430-40518430	OsKitaake01g440100.v3.1	MODIFIER
25Gy	K003	C> T	Chr2	30603066-30603066	OsKitaake02g312900.v3.1	MODIFIER
25Gy	K003	C> T	Chr3	20819889-20819889	OsKitaake03g232200.v3.1	MODIFIER
25Gy	K003	T> A	Chr3	36139037-36139037	OsKitaake03g399700.v3.1	MODIFIER
25Gy	K003	C> G	Chr4	12850599-12850599	OsKitaake04g061200.v3.1	MODIFIER
25Gy	K003	C> G	Chr6	571239-571239	OsKitaake06g005000.v3.1	MODIFIER
25Gy	K003	G> T	Chr6	19720894-19720894	OsKitaake06g177200.v3.1	MODIFIER
25Gy	K003	G> T	Chr7	506660-506660	OsKitaake07g005400.v3.1	MODIFIER
25Gy	K003	A> G	Chr7	20631060-20631060	OsKitaake07g169200.v3.1	MODIFIER
25Gy	K003	C> T	Chr8	1027999-1027999	OsKitaake08g013500.v3.1	MODIFIER
25Gy	K003	T> C	Chr9	16900758-16900758	OsKitaake09g125300.v3.1	MODIFIER
25Gy	K003	A> G	Chr9	21062714-21062714	OsKitaake09g181100.v3.1	MODIFIER
25Gy	K003	T> A	Chr10	8088167-8088167	OsKitaake10g051200.v3.1	MODIFIER
25Gy	K003	G> A	Chr12	10626793-10626793	OsKitaake12g099001.v3.1	MODIFIER
25Gy	K003	T> G	Chr12	25531611-25531611	OsKitaake12g209800.v3.1	MODIFIER
25Gy	K008	C> T	Chr1	23168599-23168599	OsKitaake01g220800.v3.1	MODIFIER
25Gy	K008	A> T	Chr1	23168600-23168600	OsKitaake01g220800.v3.1	MODIFIER
25Gy	K008	C> T	Chr1	32546908-32546908	OsKitaake01g330000.v3.1	MODIFIER
25Gy	K008	T> G	Chr1	32658831-32658831	OsKitaake01g331300.v3.1	MODIFIER
25Gy	K008	G> T	Chr2	7712529-7712529	OsKitaake02g100900.v3.1	MODERATE
25Gy	K008	C> T	Chr2	14890675-14890675	OsKitaake02g157500.v3.1	MODIFIER
25Gy	K008	A> T	Chr2	22839963-22839963	OsKitaake02g222200.v3.1	MODIFIER
25Gy	K008	G> A	Chr2	27811123-27811123	OsKitaake02g279700.v3.1	MODIFIER
25Gy	K008	T> A	Chr2	28462689-28462689	OsKitaake02g286500.v3.1	MODIFIER
25Gy	K008	C> T	Chr3	15741185-15741185	OsKitaake03g201800.v3.1	MODIFIER
25Gy	K008	A> T	Chr3	17774555-17774555	OsKitaake03g218000.v3.1	MODIFIER
25Gy	K008	G> A	Chr3	26745249-26745249	OsKitaake03g277800.v3.1	MODIFIER
25Gy	K008	T> C	Chr3	30634791-30634791	OsKitaake03g322100.v3.1	MODIFIER
25Gy	K008	G> T	Chr3	31228837-31228837	OsKitaake03g328500.v3.1	MODERATE
25Gy	K008	T> A	Chr4	17865438-17865438	OsKitaake04g089600.v3.1	MODIFIER
25Gy	K008	A> T	Chr4	22816405-22816405	OsKitaake04g136900.v3.1	MODIFIER
25Gy	K008	C> T	Chr4	25872310-25872310	OsKitaake04g180900.v3.1	MODIFIER
25Gy	K008	A> T	Chr4	32158820-32158820	OsKitaake04g255600.v3.1	MODIFIER
25Gy	K008	G> A	Chr4	32206036-32206036	OsKitaake04g256000.v3.1	MODERATE
25Gy	K008	C> A	Chr4	32206037-32206037	OsKitaake04g256000.v3.1	MODERATE
25Gy	K008	C> T	Chr5	14627835-14627835	OsKitaake05g111400.v3.1	MODIFIER
25Gy	K008	C> T	Chr5	15177641-15177641	OsKitaake05g116300.v3.1	MODIFIER
25Gy	K008	T> C	Chr5	16732614-16732614	OsKitaake05g128200.v3.1	MODERATE
25Gy	K008	A> G	Chr5	17491925-17491925	OsKitaake05g133800.v3.1	MODIFIER
25Gy	K008	G> T	Chr5	18971163-18971163	OsKitaake05g148300.v3.1	MODIFIER
25Gy	K008	A> C	Chr5	27126703-27126703	OsKitaake05g244500.v3.1	MODIFIER
25Gy	K008	C> T	Chr6	15093275-15093275	OsKitaake06g150900.v3.1	MODIFIER
25Gy	K008	G> T	Chr6	24767346-24767346	OsKitaake06g220000.v3.1	MODIFIER
25Gy	K008	G> A	Chr7	19611558-19611558	OsKitaake07g159500.v3.1	MODIFIER
25Gy	K008	G> A	Chr8	2304428-2304428	OsKitaake08g027300.v3.1	MODIFIER
25Gy	K008	C> A	Chr8	29072199-29072199	OsKitaake08g252300.v3.1	MODIFIER
25Gy	K008	G> A	Chr10	314258-314258	OsKitaake10g002000.v3.1	MODIFIER
25Gy	K008	C> G	Chr10	13490518-13490518	OsKitaake10g081001.v3.1	MODIFIER
25Gy	K008	A> C	Chr10	19124490-19124490	OsKitaake10g137500.v3.1	MODIFIER
25Gy	K008	G> A	Chr10	19124491-19124491	OsKitaake10g137500.v3.1	MODIFIER
25Gy	K008	A> T	Chr10	19626589-19626589	OsKitaake10g145000.v3.1	MODIFIER
25Gy	K008	T> C	Chr10	21856207-21856207	OsKitaake10g176250.v3.1	MODIFIER
25Gy	K008	A> T	Chr10	22969127-22969127	OsKitaake10g192200.v3.1	MODIFIER
25Gy	K008	G> A	Chr11	1325991-1325991	OsKitaake11g016200.v3.1	MODIFIER
25Gy	K008	T> G	Chr12	2319040-2319040	OsKitaake12g035600.v3.1	MODIFIER
25Gy	K008	C> T	Chr12	5001796-5001796	OsKitaake12g064100.v3.1	MODIFIER
25Gy	K008	A> G	Chr12	5040961-5040961	OsKitaake12g064250.v3.1	MODIFIER
25Gy	K008	G> C	Chr12	7552896-7552896	OsKitaake12g082500.v3.1	MODIFIER
25Gy	K008	G> C	Chr12	7663584-7663584	OsKitaake12g083050.v3.1	MODIFIER
25Gy	K008	G> A	Chr12	15188063-15188063	OsKitaake12g119100.v3.1	MODIFIER
25Gy	K010	T> A	Chr1	6530809-6530809	OsKitaake01g082600.v3.1	MODIFIER
25Gy	K010	A> T	Chr1	7537643-7537643	OsKitaake01g094400.v3.1	MODIFIER
25Gy	K010	G> A	Chr1	11989234-11989234	OsKitaake01g147000.v3.1	MODIFIER
25Gy	K010	A> G	Chr1	17781351-17781351	OsKitaake01g180900.v3.1	MODIFIER
25Gy	K010	C> T	Chr1	27633234-27633234	OsKitaake01g268700.v3.1	MODIFIER
25Gy	K010	A> G	Chr1	34955658-34955658	OsKitaake01g368300.v3.1	MODERATE
25Gy	K010	C> A	Chr1	39476983-39476983	OsKitaake01g425700.v3.1	MODIFIER
25Gy	K010	T> A	Chr2	911223-911223	OsKitaake02g012900.v3.1	MODIFIER
25Gy	K010	A> G	Chr2	11155350-11155350	OsKitaake02g129900.v3.1	MODIFIER
25Gy	K010	T> G	Chr2	27941058-27941058	OsKitaake02g281700.v3.1	MODERATE
25Gy	K010	G> T	Chr2	28480698-28480698	OsKitaake02g286700.v3.1	MODIFIER
25Gy	K010	T> G	Chr3	9853094-9853094	OsKitaake03g134600.v3.1	MODIFIER
25Gy	K010	G> A	Chr3	24951929-24951929	OsKitaake03g265400.v3.1	MODIFIER
25Gy	K010	T> C	Chr3	26108262-26108262	OsKitaake03g274800.v3.1	MODIFIER
25Gy	K010	G> A	Chr3	31865215-31865215	OsKitaake03g336400.v3.1	MODIFIER
25Gy	K010	G> C	Chr4	25865361-25865361	OsKitaake04g180900.v3.1	MODIFIER
25Gy	K010	A> T	Chr5	4385056-4385056	OsKitaake05g050800.v3.1	MODIFIER
25Gy	K010	C> T	Chr5	6903097-6903097	OsKitaake05g069500.v3.1	MODIFIER
25Gy	K010	C> A	Chr5	28301955-28301955	OsKitaake05g263000.v3.1	MODIFIER
25Gy	K010	C> T	Chr5	29775872-29775872	OsKitaake05g284700.v3.1	MODIFIER
25Gy	K010	T> C	Chr7	22886920-22886920	OsKitaake07g197100.v3.1	MODIFIER
25Gy	K010	G> C	Chr8	10117554-10117554	OsKitaake08g092500.v3.1	MODIFIER
25Gy	K010	G> A	Chr9	13607895-13607895	OsKitaake09g091300.v3.1	MODIFIER
25Gy	K010	A> G	Chr10	9818031-9818031	OsKitaake10g057300.v3.1	MODIFIER
25Gy	K010	C> T	Chr11	25638890-25638890	OsKitaake11g207001.v3.1	MODIFIER
25Gy	K010	G> A	Chr12	16781112-16781112	OsKitaake12g125433.v3.1	MODIFIER
25Gy	K010	T> C	Chr12	23115745-23115745	OsKitaake12g184500.v3.1	MODIFIER
25Gy	K010	G> C	Chr12	25603063-25603063	OsKitaake12g210800.v3.1	MODIFIER
25Gy	K023	C> T	Chr1	25279805-25279805	OsKitaake01g244900.v3.1	MODIFIER
25Gy	K023	A> T	Chr1	39257645-39257645	OsKitaake01g421800.v3.1	MODIFIER
25Gy	K023	G> C	Chr2	1534057-1534057	OsKitaake02g024000.v3.1	MODIFIER
25Gy	K023	C> T	Chr2	1618236-1618236	OsKitaake02g025500.v3.1	MODIFIER
25Gy	K023	A> C	Chr2	1618421-1618421	OsKitaake02g025500.v3.1	MODIFIER
25Gy	K023	A> G	Chr3	2324432-2324432	OsKitaake03g033300.v3.1	MODIFIER
25Gy	K023	A> G	Chr3	26491303-26491303	OsKitaake03g276700.v3.1	MODIFIER
25Gy	K023	G> A	Chr3	37068123-37068123	OsKitaake03g414300.v3.1	MODIFIER
25Gy	K023	G> A	Chr3	37068124-37068124	OsKitaake03g414300.v3.1	MODIFIER
25Gy	K023	G> T	Chr4	25270698-25270698	OsKitaake04g171200.v3.1	MODERATE
25Gy	K023	G> C	Chr4	34366424-34366424	OsKitaake04g285600.v3.1	MODIFIER
25Gy	K023	A> T	Chr5	3796821-3796821	OsKitaake05g045500.v3.1	MODIFIER
25Gy	K023	T> C	Chr6	27795855-27795855	OsKitaake06g251600.v3.1	MODIFIER
25Gy	K023	T> C	Chr6	28683789-28683789	OsKitaake06g264000.v3.1	MODIFIER
25Gy	K023	C> T	Chr7	28406677-28406677	OsKitaake07g269600.v3.1	MODIFIER
25Gy	K023	C> T	Chr7	29116649-29116649	OsKitaake07g278200.v3.1	MODIFIER
25Gy	K023	T> A	Chr8	3544925-3544925	OsKitaake08g039600.v3.1	MODIFIER
25Gy	K023	T> A	Chr9	10700231-10700231	OsKitaake09g066600.v3.1	MODIFIER
25Gy	K023	T> C	Chr9	14197701-14197701	OsKitaake09g095500.v3.1	MODIFIER
25Gy	K023	G> A	Chr9	15327416-15327416	OsKitaake09g107800.v3.1	MODIFIER
25Gy	K023	T> A	Chr9	21817741-21817741	OsKitaake09g192900.v3.1	MODIFIER
25Gy	K023	T> A	Chr9	22555214-22555214	OsKitaake09g206500.v3.1	MODIFIER
25Gy	K023	A> C	Chr10	54964-54964	OsKitaake10g000100.v3.1	MODIFIER
25Gy	K023	G> A	Chr10	54966-54966	OsKitaake10g000100.v3.1	MODIFIER
25Gy	K023	C> G	Chr10	2132990-2132990	OsKitaake10g016500.v3.1	MODIFIER
25Gy	K023	T> G	Chr10	16177626-16177626	OsKitaake10g108500.v3.1	MODIFIER
25Gy	K023	T> C	Chr10	20492747-20492747	OsKitaake10g156900.v3.1	MODERATE
25Gy	K023	A> C	Chr11	9956648-9956648	OsKitaake11g101500.v3.1	MODIFIER
25Gy	K023	T> A	Chr11	11922742-11922742	OsKitaake11g110800.v3.1	MODIFIER
25Gy	K023	T> G	Chr11	20735710-20735710	OsKitaake11g163300.v3.1	MODIFIER
25Gy	K023	C> T	Chr11	26097685-26097685	OsKitaake11g210800.v3.1	MODIFIER
25Gy	K023	C> T	Chr12	585920-585920	OsKitaake12g007400.v3.1	LOW
25Gy	K023	T> A	Chr12	6566690-6566690	OsKitaake12g075500.v3.1	MODIFIER
25Gy	K026	T> G	Chr1	40050994-40050994	OsKitaake01g434200.v3.1	MODIFIER
25Gy	K026	C> T	Chr2	27528216-27528216	OsKitaake02g276600.v3.1	MODIFIER
25Gy	K026	T> A	Chr3	809920-809920	OsKitaake03g012700.v3.1	MODIFIER
25Gy	K026	T> C	Chr3	8526957-8526957	OsKitaake03g116800.v3.1	MODIFIER
25Gy	K026	A> C	Chr3	24596592-24596592	OsKitaake03g263200.v3.1	MODIFIER
25Gy	K026	C> G	Chr3	36949659-36949659	OsKitaake03g413000.v3.1	MODIFIER
25Gy	K026	C> T	Chr5	14819277-14819277	OsKitaake05g113000.v3.1	MODIFIER
25Gy	K026	G> C	Chr5	25319575-25319575	OsKitaake05g220900.v3.1	MODERATE
25Gy	K026	G> C	Chr6	25287267-25287267	OsKitaake06g224200.v3.1	MODIFIER
25Gy	K026	C> A	Chr7	28981975-28981975	OsKitaake07g276700.v3.1	MODIFIER
25Gy	K026	C> T	Chr7	28981976-28981976	OsKitaake07g276700.v3.1	MODIFIER
25Gy	K026	G> C	Chr9	15162731-15162731	OsKitaake09g105900.v3.1	MODIFIER
25Gy	K026	C> T	Chr10	16906051-16906051	OsKitaake10g115800.v3.1	MODIFIER
25Gy	K028	A> C	Chr1	1802361-1802361	OsKitaake01g021400.v3.1	MODIFIER
25Gy	K028	T> A	Chr1	8881307-8881307	OsKitaake01g110900.v3.1	MODIFIER
25Gy	K028	G> A	Chr2	28623619-28623619	OsKitaake02g288200.v3.1	MODIFIER
25Gy	K028	G> T	Chr3	3449413-3449413	OsKitaake03g048100.v3.1	MODIFIER
25Gy	K028	C> A	Chr3	7652757-7652757	OsKitaake03g106100.v3.1	MODIFIER
25Gy	K028	C> T	Chr3	34294247-34294247	OsKitaake03g371400.v3.1	MODIFIER
25Gy	K028	C> A	Chr3	34656670-34656670	OsKitaake03g377150.v3.1	MODIFIER
25Gy	K028	A> T	Chr3	34656671-34656671	OsKitaake03g377150.v3.1	MODIFIER
25Gy	K028	A> G	Chr4	24250221-24250221	OsKitaake04g156100.v3.1	MODIFIER
25Gy	K028	G> A	Chr4	27942235-27942235	OsKitaake04g207200.v3.1	LOW
25Gy	K028	G> A	Chr4	28924147-28924147	OsKitaake04g217500.v3.1	MODIFIER
25Gy	K028	G> T	Chr5	25099927-25099927	OsKitaake05g218428.v3.1	MODIFIER
25Gy	K028	C> T	Chr6	24818063-24818063	OsKitaake06g220403.v3.1	LOW
25Gy	K028	A> C	Chr6	27636163-27636163	OsKitaake06g249900.v3.1	MODIFIER
25Gy	K028	A> T	Chr7	14664309-14664309	OsKitaake07g124000.v3.1	MODIFIER
25Gy	K028	G> A	Chr8	14828201-14828201	OsKitaake08g116100.v3.1	MODIFIER
25Gy	K028	G> C	Chr8	20770831-20770831	OsKitaake08g155100.v3.1	MODIFIER
25Gy	K028	C> T	Chr8	22454363-22454363	OsKitaake08g171500.v3.1	MODIFIER
25Gy	K028	T> C	Chr9	13840190-13840190	OsKitaake09g093600.v3.1	MODIFIER
25Gy	K028	C> T	Chr11	14164172-14164172	OsKitaake11g118200.v3.1	MODIFIER
25Gy	K028	T> G	Chr11	21867337-21867337	OsKitaake11g172800.v3.1	MODIFIER
25Gy	K028	G> A	Chr11	29581239-29581239	OsKitaake11g243800.v3.1	MODIFIER
25Gy	K001	G> -A	Chr3	27331733-27331734	OsKitaake03g281600.v3.1	MODIFIER
25Gy	K001	C> -ATT	Chr5	24301529-24301532	OsKitaake05g217000.v3.1	MODIFIER
25Gy	K001	A> -CTT	Chr6	5449080-5449083	OsKitaake06g073100.v3.1	MODIFIER
25Gy	K001	T> -TG	Chr6	6536976-6536978	OsKitaake06g085250.v3.1	MODIFIER
25Gy	K001	A> -TGT	Chr9	10720761-10720764	OsKitaake09g066600.v3.1	MODIFIER
25Gy	K001	C> -GT	Chr11	10460178-10460180	OsKitaake11g104300.v3.1	MODIFIER
25Gy	K002	G> -GCGGCC	Chr1	10178564-10178570	OsKitaake01g128300.v3.1	MODERATE
25Gy	K002	C> -T	Chr1	28372784-28372785	OsKitaake01g274800.v3.1	MODIFIER
25Gy	K002	T> -TATATA	Chr2	6793953-6793959	OsKitaake02g092600.v3.1	MODIFIER
25Gy	K002	G> -GA	Chr2	29842561-29842563	OsKitaake02g301900.v3.1	MODIFIER
25Gy	K002	T> -CA	Chr5	1288866-1288868	OsKitaake05g016100.v3.1	MODIFIER
25Gy	K002	T> -G	Chr5	23468624-23468625	OsKitaake05g204600.v3.1	MODIFIER
25Gy	K002	C> -TTTTTAT	Chr6	15192302-15192309	OsKitaake06g151133.v3.1	MODIFIER
25Gy	K002	G> -AT	Chr6	17276717-17276719	OsKitaake06g161200.v3.1	MODIFIER
25Gy	K002	T> -TATTCCG	Chr8	16168424-16168431	OsKitaake08g124232.v3.1	MODIFIER
25Gy	K002	A> -T	Chr8	25753117-25753118	OsKitaake08g204100.v3.1	MODIFIER
25Gy	K002	C> -T	Chr8	27874066-27874067	OsKitaake08g233200.v3.1	MODIFIER
25Gy	K002	T> -TA	Chr9	22748588-22748590	OsKitaake09g209400.v3.1	MODIFIER
25Gy	K002	A>+T	Chr12	24284334-24284335	OsKitaake12g195350.v3.1	MODIFIER
25Gy	K003	A> -T	Chr1	7452838-7452839	OsKitaake01g093200.v3.1	HIGH
25Gy	K003	C> -A	Chr2	5289912-5289913	OsKitaake02g072600.v3.1	MODIFIER
25Gy	K003	G> +T	Chr2	35002767-35002768	OsKitaake02g365700.v3.1	MODIFIER
25Gy	K003	T> -G	Chr4	29154449-29154450	OsKitaake04g221100.v3.1	HIGH
25Gy	K003	T> -ACAA	Chr9	21924413-21924417	OsKitaake09g194600.v3.1	MODIFIER
25Gy	K003	T> -AGCTAGTGGATTG	Chr10	20136493-20136506	OsKitaake10g152700.v3.1	MODIFIER
25Gy	K008	A> +T	Chr1	28459356-28459357	OsKitaake01g275700.v3.1	MODIFIER
25Gy	K008	C> -AT	Chr2	12912801-12912803	OsKitaake02g144200.v3.1	MODIFIER
25Gy	K008	C> -T	Chr2	16662043-16662044	OsKitaake02g170500.v3.1	MODIFIER
25Gy	K008	C> -T	Chr3	20857798-20857799	OsKitaake03g232400.v3.1	MODIFIER
25Gy	K008	G> -T	Chr3	29827478-29827479	OsKitaake03g311800.v3.1	HIGH
25Gy	K008	A> -CCAGCCAG	Chr4	9991666-9991674	OsKitaake04g053600.v3.1	MODIFIER
25Gy	K008	A> -GACCGGAGGGAGAGGGAGAGGGGCTCGTGGCCGCGTGC	Chr5	6181342-6181380	OsKitaake05g064001.v3.1	MODIFIER
25Gy	K008	C> -GGAGG	Chr5	18971151-18971156	OsKitaake05g148300.v3.1	MODIFIER
25Gy	K008	C> -GGGAAG	Chr5	18971158-18971164	OsKitaake05g148300.v3.1	MODIFIER
25Gy	K008	G> -TGAT	Chr6	25837537-25837541	OsKitaake06g229800.v3.1	MODIFIER
25Gy	K008	A> -T	Chr7	18790634-18790635	OsKitaake07g152900.v3.1	MODIFIER
25Gy	K008	T> -ACCAG	Chr8	11686737-11686742	OsKitaake08g102800.v3.1	HIGH
25Gy	K008	T> -G	Chr8	22773690-22773691	OsKitaake08g174600.v3.1	MODIFIER
25Gy	K008	T> -TCTGGA	Chr10	22020945-22020951	OsKitaake10g178200.v3.1	LOW
25Gy	K008	A> -GG	Chr11	6426835-6426837	OsKitaake11g076300.v3.1	MODIFIER
25Gy	K010	C> -G	Chr1	30951304-30951305	OsKitaake01g308100.v3.1	MODIFIER
25Gy	K010	A> -G	Chr1	39635613-39635614	OsKitaake01g427900.v3.1	MODIFIER
25Gy	K010	T> -C	Chr6	7141242-7141243	OsKitaake06g092000.v3.1	HIGH
25Gy	K010	C> +T	Chr9	3956851-3956852	OsKitaake09g021300.v3.1	MODIFIER
25Gy	K010	C> -TTCT	Chr11	18815520-18815524	OsKitaake11g146700.v3.1	HIGH
25Gy	K010	T> -A	Chr12	16404663-16404664	OsKitaake12g124500.v3.1	MODIFIER
25Gy	K023	A> -C	Chr2	36387922-36387923	OsKitaake02g385600.v3.1	HIGH
25Gy	K023	A> -T	Chr6	29951556-29951557	OsKitaake06g280600.v3.1	MODIFIER
25Gy	K023	A> -TAG	Chr6	30929570-30929573	OsKitaake06g293100.v3.1	MODIFIER
25Gy	K023	T> -A	Chr7	740540-740541	OsKitaake07g008800.v3.1	MODIFIER
25Gy	K023	T> -G	Chr7	7155629-7155630	OsKitaake07g081100.v3.1	MODIFIER
25Gy	K023	T> -AACAAACTCTGGTAA	Chr8	24193163-24193178	OsKitaake08g186900.v3.1	MODIFIER
25Gy	K023	A> -AAACATT	Chr10	1623441-1623448	OsKitaake10g011400.v3.1	MODIFIER
25Gy	K023	A> -TC	Chr10	5271732-5271734	OsKitaake10g037700.v3.1	MODIFIER
25Gy	K023	T> -TTTG	Chr11	7869349-7869353	OsKitaake11g087200.v3.1	MODIFIER
25Gy	K023	A> -C	Chr11	8717847-8717848	OsKitaake11g094100.v3.1	HIGH
25Gy	K023	G> -A	Chr11	9039077-9039078	OsKitaake11g095800.v3.1	MODIFIER
25Gy	K026	T> -C	Chr1	10643460-10643461	OsKitaake01g132100.v3.1	MODIFIER
25Gy	K026	C> +AAATA	Chr1	29192064-29192069	OsKitaake01g284300.v3.1	MODIFIER
25Gy	K026	C> +TT	Chr1	41290335-41290337	OsKitaake01g451200.v3.1	MODIFIER
25Gy	K026	C> -A	Chr2	12150004-12150005	OsKitaake02g137900.v3.1	MODIFIER
25Gy	K026	C> +G	Chr7	27067992-27067993	OsKitaake07g253100.v3.1	MODIFIER
25Gy	K026	A> -T	Chr11	19726943-19726944	OsKitaake11g154300.v3.1	MODIFIER
25Gy	K028	T> -GAAA	Chr2	10988901-10988905	OsKitaake02g128500.v3.1	MODIFIER
25Gy	K028	A> -CGGTCT	Chr3	10348636-10348642	OsKitaake03g141300.v3.1	MODIFIER
25Gy	K028	C> -GATGAGGAG	Chr5	14538505-14538514	OsKitaake05g110700.v3.1	MODIFIER
25Gy	K028	A> +T	Chr6	28559750-28559751	OsKitaake06g262100.v3.1	MODIFIER
25Gy	K028	A> -T	Chr7	6004495-6004496	OsKitaake07g072200.v3.1	MODIFIER
25Gy	K028	A> +G	Chr7	16177803-16177804	OsKitaake07g134100.v3.1	MODIFIER
25Gy	K028	C> -CA	Chr8	24685999-24686001	OsKitaake08g192650.v3.1	MODIFIER
25Gy	K028	T> -GGTTCTA	Chr10	5467742-5467749	OsKitaake10g038250.v3.1	MODIFIER
25Gy	K028	T> -A	Chr10	13067545-13067546	OsKitaake10g079500.v3.1	MODIFIER
25Gy	K028	A> -G	Chr11	4961682-4961683	OsKitaake11g063300.v3.1	MODIFIER
25Gy	K028	A> -G	Chr11	7851874-7851875	OsKitaake11g087100.v3.1	MODIFIER
25Gy	K005	C> T	Chr1	27594072-27594072	OsKitaake01g268400.v3.1	MODIFIER
25Gy	K005	A> G	Chr1	38232650-38232650	OsKitaake01g407500.v3.1	MODIFIER
25Gy	K005	G> T	Chr1	39211488-39211488	OsKitaake01g421450.v3.1	MODERATE
25Gy	K005	A> C	Chr1	39273382-39273382	OsKitaake01g422200.v3.1	LOW
25Gy	K005	T> A	Chr1	40108879-40108879	OsKitaake01g435050.v3.1	MODIFIER
25Gy	K005	T> A	Chr1	40108880-40108880	OsKitaake01g435050.v3.1	MODIFIER
25Gy	K005	A> T	Chr1	40329793-40329793	OsKitaake01g437800.v3.1	MODIFIER
25Gy	K005	G> T	Chr1	40329794-40329794	OsKitaake01g437800.v3.1	MODIFIER
25Gy	K005	A> T	Chr1	40329795-40329795	OsKitaake01g437800.v3.1	MODIFIER
25Gy	K005	G> C	Chr2	813470-813470	OsKitaake02g011400.v3.1	MODERATE
25Gy	K005	C> G	Chr3	23299950-23299950	OsKitaake03g250800.v3.1	MODIFIER
25Gy	K005	G> A	Chr3	24473837-24473837	OsKitaake03g261500.v3.1	MODERATE
25Gy	K005	G> T	Chr3	36849542-36849542	OsKitaake03g411500.v3.1	MODIFIER
25Gy	K005	A> T	Chr4	17251814-17251814	OsKitaake04g084600.v3.1	MODIFIER
25Gy	K005	T> C	Chr5	29778646-29778646	OsKitaake05g284700.v3.1	MODIFIER
25Gy	K005	C> T	Chr6	8801616-8801616	OsKitaake06g106850.v3.1	MODIFIER
25Gy	K005	C> T	Chr6	8801617-8801617	OsKitaake06g106850.v3.1	MODIFIER
25Gy	K005	C> G	Chr6	8801620-8801620	OsKitaake06g106850.v3.1	MODIFIER
25Gy	K005	T> C	Chr6	28560571-28560571	OsKitaake06g262100.v3.1	MODIFIER
25Gy	K005	C> T	Chr7	3296236-3296236	OsKitaake07g041500.v3.1	MODIFIER
25Gy	K005	T> G	Chr7	6700748-6700748	OsKitaake07g076900.v3.1	MODIFIER
25Gy	K005	A> C	Chr7	27504534-27504534	OsKitaake07g255700.v3.1	LOW
25Gy	K005	G> A	Chr9	16014922-16014922	OsKitaake09g114600.v3.1	MODIFIER
25Gy	K005	A> C	Chr10	19340339-19340339	OsKitaake10g140300.v3.1	MODIFIER
25Gy	K005	C> G	Chr10	20523908-20523908	OsKitaake10g157200.v3.1	MODIFIER
25Gy	K005	G> C	Chr11	5726553-5726553	OsKitaake11g070200.v3.1	MODIFIER
25Gy	K005	T> C	Chr12	336624-336624	OsKitaake12g003900.v3.1	LOW
25Gy	K005	T> A	Chr12	8824575-8824575	OsKitaake12g088700.v3.1	MODIFIER
25Gy	K005	G> A	Chr12	22139538-22139538	OsKitaake12g174400.v3.1	MODIFIER
25Gy	K007	C> T	Chr2	5520761-5520761	OsKitaake02g076000.v3.1	MODIFIER
25Gy	K007	T> G	Chr2	17125414-17125414	OsKitaake02g173000.v3.1	MODIFIER
25Gy	K007	C> T	Chr3	20819889-20819889	OsKitaake03g232200.v3.1	MODIFIER
25Gy	K007	C> T	Chr4	656485-656485	OsKitaake04g005250.v3.1	MODIFIER
25Gy	K007	A> G	Chr4	23286533-23286533	OsKitaake04g142600.v3.1	MODIFIER
25Gy	K007	A> T	Chr6	30997020-30997020	OsKitaake06g294000.v3.1	MODIFIER
25Gy	K007	A> G	Chr7	23225969-23225969	OsKitaake07g201400.v3.1	MODIFIER
25Gy	K007	T> A	Chr8	17537522-17537522	OsKitaake08g131600.v3.1	MODIFIER
25Gy	K007	C> T	Chr9	10426963-10426963	OsKitaake09g065100.v3.1	MODIFIER
25Gy	K007	A> T	Chr9	15146015-15146015	OsKitaake09g105600.v3.1	MODIFIER
25Gy	K007	T> C	Chr9	16900758-16900758	OsKitaake09g125300.v3.1	MODIFIER
25Gy	K007	C> T	Chr10	2028040-2028040	OsKitaake10g016000.v3.1	MODIFIER
25Gy	K007	T> G	Chr10	23744447-23744447	OsKitaake10g203600.v3.1	MODIFIER
25Gy	K009	C> T	Chr1	23168599-23168599	OsKitaake01g220800.v3.1	MODIFIER
25Gy	K009	A> T	Chr1	23168600-23168600	OsKitaake01g220800.v3.1	MODIFIER
25Gy	K009	C> T	Chr1	32546908-32546908	OsKitaake01g330000.v3.1	MODIFIER
25Gy	K009	G> T	Chr2	7712529-7712529	OsKitaake02g100900.v3.1	MODERATE
25Gy	K009	A> T	Chr2	22839963-22839963	OsKitaake02g222200.v3.1	MODIFIER
25Gy	K009	G> A	Chr2	27811123-27811123	OsKitaake02g279700.v3.1	MODIFIER
25Gy	K009	T> A	Chr2	28462689-28462689	OsKitaake02g286500.v3.1	MODIFIER
25Gy	K009	C> T	Chr3	1072380-1072380	OsKitaake03g016700.v3.1	MODIFIER
25Gy	K009	C> G	Chr3	2772896-2772896	OsKitaake03g038800.v3.1	MODIFIER
25Gy	K009	A> T	Chr3	2772897-2772897	OsKitaake03g038800.v3.1	MODIFIER
25Gy	K009	T> A	Chr3	5590438-5590438	OsKitaake03g079501.v3.1	MODIFIER
25Gy	K009	G> A	Chr3	7320809-7320809	OsKitaake03g102200.v3.1	MODIFIER
25Gy	K009	G> A	Chr3	8817283-8817283	OsKitaake03g120600.v3.1	MODIFIER
25Gy	K009	A> T	Chr3	8915053-8915053	OsKitaake03g122000.v3.1	MODIFIER
25Gy	K009	A> T	Chr3	17774555-17774555	OsKitaake03g218000.v3.1	MODIFIER
25Gy	K009	T> A	Chr3	20740705-20740705	OsKitaake03g231900.v3.1	MODIFIER
25Gy	K009	G> A	Chr3	26745249-26745249	OsKitaake03g277800.v3.1	MODIFIER
25Gy	K009	T> A	Chr4	13266215-13266215	OsKitaake04g063200.v3.1	MODIFIER
25Gy	K009	T> A	Chr4	17865438-17865438	OsKitaake04g089600.v3.1	MODIFIER
25Gy	K009	G> A	Chr4	32206036-32206036	OsKitaake04g256000.v3.1	MODERATE
25Gy	K009	C> A	Chr4	32206037-32206037	OsKitaake04g256000.v3.1	MODERATE
25Gy	K009	C> T	Chr5	15177641-15177641	OsKitaake05g116300.v3.1	MODIFIER
25Gy	K009	T> C	Chr5	16732614-16732614	OsKitaake05g128200.v3.1	MODERATE
25Gy	K009	G> T	Chr5	18971163-18971163	OsKitaake05g148300.v3.1	MODIFIER
25Gy	K009	C> T	Chr6	15093275-15093275	OsKitaake06g150900.v3.1	MODIFIER
25Gy	K009	G> T	Chr6	24767346-24767346	OsKitaake06g220000.v3.1	MODIFIER
25Gy	K009	G> A	Chr7	19611558-19611558	OsKitaake07g159500.v3.1	MODIFIER
25Gy	K009	C> A	Chr8	29072199-29072199	OsKitaake08g252300.v3.1	MODIFIER
25Gy	K009	T> A	Chr9	9990918-9990918	OsKitaake09g060800.v3.1	MODIFIER
25Gy	K009	G> A	Chr9	22189325-22189325	OsKitaake09g200200.v3.1	MODIFIER
25Gy	K009	C> T	Chr9	22736003-22736003	OsKitaake09g209200.v3.1	LOW
25Gy	K009	C> G	Chr10	13490518-13490518	OsKitaake10g081001.v3.1	MODIFIER
25Gy	K009	A> C	Chr10	19124490-19124490	OsKitaake10g137500.v3.1	MODIFIER
25Gy	K009	G> A	Chr10	19124491-19124491	OsKitaake10g137500.v3.1	MODIFIER
25Gy	K009	A> T	Chr10	19626589-19626589	OsKitaake10g145000.v3.1	MODIFIER
25Gy	K009	T> C	Chr10	21856207-21856207	OsKitaake10g176250.v3.1	MODIFIER
25Gy	K009	G> A	Chr11	1325991-1325991	OsKitaake11g016200.v3.1	MODIFIER
25Gy	K009	G> A	Chr11	4897248-4897248	OsKitaake11g062701.v3.1	MODIFIER
25Gy	K009	A> T	Chr11	12335390-12335390	OsKitaake11g113000.v3.1	MODIFIER
25Gy	K009	A> G	Chr12	5040961-5040961	OsKitaake12g064250.v3.1	MODIFIER
25Gy	K011	G> A	Chr1	2347393-2347393	OsKitaake01g029000.v3.1	MODIFIER
25Gy	K011	C> T	Chr1	3201860-3201860	OsKitaake01g041700.v3.1	MODIFIER
25Gy	K011	G> A	Chr1	3201862-3201862	OsKitaake01g041700.v3.1	MODIFIER
25Gy	K011	A> T	Chr1	7537643-7537643	OsKitaake01g094400.v3.1	MODIFIER
25Gy	K011	C> G	Chr1	9618635-9618635	OsKitaake01g123200.v3.1	MODERATE
25Gy	K011	C> T	Chr1	27633234-27633234	OsKitaake01g268700.v3.1	MODIFIER
25Gy	K011	G> A	Chr2	2383747-2383747	OsKitaake02g034800.v3.1	MODIFIER
25Gy	K011	G> A	Chr2	22396774-22396774	OsKitaake02g216800.v3.1	MODERATE
25Gy	K011	A> C	Chr3	4249996-4249996	OsKitaake03g060500.v3.1	MODIFIER
25Gy	K011	G> A	Chr3	6987542-6987542	OsKitaake03g098200.v3.1	MODIFIER
25Gy	K011	G> A	Chr3	7285824-7285824	OsKitaake03g101500.v3.1	MODIFIER
25Gy	K011	A> G	Chr4	9783471-9783471	OsKitaake04g051600.v3.1	MODIFIER
25Gy	K011	A> C	Chr4	11783005-11783005	OsKitaake04g057200.v3.1	MODIFIER
25Gy	K011	T> A	Chr4	31768852-31768852	OsKitaake04g251700.v3.1	MODIFIER
25Gy	K011	G> T	Chr5	3686587-3686587	OsKitaake05g044350.v3.1	MODIFIER
25Gy	K011	C> T	Chr5	6903097-6903097	OsKitaake05g069500.v3.1	MODIFIER
25Gy	K011	G> A	Chr5	19717164-19717164	OsKitaake05g155900.v3.1	MODIFIER
25Gy	K011	A> T	Chr6	22159808-22159808	OsKitaake06g194700.v3.1	MODIFIER
25Gy	K011	A> T	Chr6	29811152-29811152	OsKitaake06g278600.v3.1	MODIFIER
25Gy	K011	C> G	Chr7	27901989-27901989	OsKitaake07g261500.v3.1	MODIFIER
25Gy	K011	G> C	Chr8	10117554-10117554	OsKitaake08g092500.v3.1	MODIFIER
25Gy	K011	A> G	Chr9	19950113-19950113	OsKitaake09g166400.v3.1	LOW
25Gy	K011	G> T	Chr11	4564476-4564476	OsKitaake11g060300.v3.1	MODIFIER
25Gy	K011	G> T	Chr11	4564477-4564477	OsKitaake11g060300.v3.1	MODIFIER
25Gy	K011	C> T	Chr11	28579486-28579486	OsKitaake11g233932.v3.1	MODIFIER
25Gy	K011	T> C	Chr12	2246950-2246950	OsKitaake12g034800.v3.1	MODIFIER
25Gy	K011	A> G	Chr12	9850306-9850306	OsKitaake12g094300.v3.1	MODIFIER
25Gy	K013	A> G	Chr1	10180401-10180401	OsKitaake01g128400.v3.1	MODIFIER
25Gy	K013	T> A	Chr1	15460053-15460053	OsKitaake01g168900.v3.1	LOW
25Gy	K013	A> C	Chr2	26864446-26864446	OsKitaake02g268100.v3.1	MODIFIER
25Gy	K013	G> A	Chr2	29296799-29296799	OsKitaake02g294500.v3.1	MODIFIER
25Gy	K013	G> T	Chr3	10876694-10876694	OsKitaake03g149200.v3.1	MODERATE
25Gy	K013	T> G	Chr3	12239072-12239072	OsKitaake03g165200.v3.1	MODIFIER
25Gy	K013	T> A	Chr3	31272225-31272225	OsKitaake03g329200.v3.1	MODIFIER
25Gy	K013	C> G	Chr4	13213685-13213685	OsKitaake04g062700.v3.1	MODIFIER
25Gy	K013	T> C	Chr4	23059244-23059244	OsKitaake04g140300.v3.1	MODIFIER
25Gy	K013	G> C	Chr6	13852889-13852889	OsKitaake06g144400.v3.1	MODIFIER
25Gy	K013	A> G	Chr8	22018687-22018687	OsKitaake08g167000.v3.1	MODIFIER
25Gy	K013	G> C	Chr11	6814532-6814532	OsKitaake11g079855.v3.1	MODIFIER
25Gy	K013	C> T	Chr12	8781512-8781512	OsKitaake12g088300.v3.1	MODIFIER
25Gy	K013	T> C	Chr12	19850848-19850848	OsKitaake12g148200.v3.1	MODIFIER
25Gy	K015	T> G	Chr1	6903406-6903406	OsKitaake01g086708.v3.1	MODIFIER
25Gy	K015	A> C	Chr1	6903569-6903569	OsKitaake01g086708.v3.1	MODIFIER
25Gy	K015	C> T	Chr1	28323286-28323286	OsKitaake01g274500.v3.1	MODIFIER
25Gy	K015	A> T	Chr1	35535533-35535533	OsKitaake01g375900.v3.1	MODIFIER
25Gy	K015	G> T	Chr2	10584662-10584662	OsKitaake02g125100.v3.1	MODIFIER
25Gy	K015	A> T	Chr2	35944661-35944661	OsKitaake02g378300.v3.1	MODERATE
25Gy	K015	G> T	Chr3	3449413-3449413	OsKitaake03g048100.v3.1	MODIFIER
25Gy	K015	C> T	Chr3	11891664-11891664	OsKitaake03g162000.v3.1	MODIFIER
25Gy	K015	C> T	Chr3	34281764-34281764	OsKitaake03g371200.v3.1	MODIFIER
25Gy	K015	C> T	Chr3	34294247-34294247	OsKitaake03g371400.v3.1	MODIFIER
25Gy	K015	G> C	Chr5	3767648-3767648	OsKitaake05g045100.v3.1	MODIFIER
25Gy	K015	T> C	Chr5	26482703-26482703	OsKitaake05g234800.v3.1	MODIFIER
25Gy	K015	T> C	Chr6	28661053-28661053	OsKitaake06g263600.v3.1	MODIFIER
25Gy	K015	G> C	Chr6	30877826-30877826	OsKitaake06g292100.v3.1	MODIFIER
25Gy	K015	A> G	Chr7	18427335-18427335	OsKitaake07g149501.v3.1	MODIFIER
25Gy	K015	G> A	Chr8	14828201-14828201	OsKitaake08g116100.v3.1	MODIFIER
25Gy	K015	C> T	Chr9	9712037-9712037	OsKitaake09g059100.v3.1	MODIFIER
25Gy	K015	G> A	Chr10	19469001-19469001	OsKitaake10g142700.v3.1	MODIFIER
25Gy	K015	G> A	Chr10	19469002-19469002	OsKitaake10g142700.v3.1	MODIFIER
25Gy	K015	G> A	Chr10	20632479-20632479	OsKitaake10g158400.v3.1	LOW
25Gy	K015	A> G	Chr11	21479538-21479538	OsKitaake11g169700.v3.1	MODIFIER
25Gy	K018	C> T	Chr1	4212638-4212638	OsKitaake01g056400.v3.1	MODIFIER
25Gy	K018	C> T	Chr1	11942611-11942611	OsKitaake01g146700.v3.1	MODIFIER
25Gy	K018	T> A	Chr1	33107093-33107093	OsKitaake01g337933.v3.1	MODIFIER
25Gy	K018	C> T	Chr1	43540358-43540358	OsKitaake01g483100.v3.1	MODIFIER
25Gy	K018	G> A	Chr2	22115441-22115441	OsKitaake02g214900.v3.1	MODIFIER
25Gy	K018	A> G	Chr3	10468992-10468992	OsKitaake03g143200.v3.1	MODIFIER
25Gy	K018	G> A	Chr3	11078156-11078156	OsKitaake03g152000.v3.1	MODIFIER
25Gy	K018	C> T	Chr3	35014342-35014342	OsKitaake03g382500.v3.1	MODIFIER
25Gy	K018	T> C	Chr4	24087908-24087908	OsKitaake04g153801.v3.1	MODIFIER
25Gy	K018	C> T	Chr4	24087909-24087909	OsKitaake04g153801.v3.1	MODIFIER
25Gy	K018	T> G	Chr4	34999419-34999419	OsKitaake04g293300.v3.1	MODIFIER
25Gy	K018	T> A	Chr4	36036855-36036855	OsKitaake04g310000.v3.1	MODIFIER
25Gy	K018	C> T	Chr5	28011553-28011553	OsKitaake05g258400.v3.1	LOW
25Gy	K018	C> G	Chr5	29996616-29996616	OsKitaake05g288200.v3.1	MODIFIER
25Gy	K018	C> T	Chr6	2213377-2213377	OsKitaake06g028400.v3.1	MODIFIER
25Gy	K018	A> G	Chr8	1105218-1105218	OsKitaake08g014700.v3.1	MODIFIER
25Gy	K018	G> A	Chr9	2531540-2531540	OsKitaake09g013800.v3.1	MODIFIER
25Gy	K018	A> G	Chr11	9235684-9235684	OsKitaake11g097033.v3.1	MODIFIER
25Gy	K018	T> C	Chr12	1935253-1935253	OsKitaake12g030000.v3.1	MODERATE
25Gy	K018	C> T	Chr12	8330380-8330380	OsKitaake12g086300.v3.1	MODIFIER
25Gy	K021	G> A	Chr1	976107-976107	OsKitaake01g011200.v3.1	MODIFIER
25Gy	K021	T> A	Chr1	27379644-27379644	OsKitaake01g266500.v3.1	MODIFIER
25Gy	K021	A> T	Chr2	20988870-20988870	OsKitaake02g202500.v3.1	MODIFIER
25Gy	K021	T> A	Chr2	25397373-25397373	OsKitaake02g250200.v3.1	MODIFIER
25Gy	K021	C> T	Chr2	29513970-29513970	OsKitaake02g297600.v3.1	MODIFIER
25Gy	K021	G> C	Chr2	29514015-29514015	OsKitaake02g297600.v3.1	MODIFIER
25Gy	K021	C> T	Chr2	29514082-29514082	OsKitaake02g297500.v3.1	MODERATE
25Gy	K021	C> T	Chr2	29514087-29514087	OsKitaake02g297500.v3.1	HIGH
25Gy	K021	A> C	Chr2	29514088-29514088	OsKitaake02g297500.v3.1	MODERATE
25Gy	K021	G> T	Chr2	29514093-29514093	OsKitaake02g297500.v3.1	MODERATE
25Gy	K021	C> T	Chr2	29514104-29514104	OsKitaake02g297500.v3.1	LOW
25Gy	K021	C> A	Chr2	29514106-29514106	OsKitaake02g297500.v3.1	MODERATE
25Gy	K021	C> T	Chr2	29514111-29514111	OsKitaake02g297500.v3.1	MODERATE
25Gy	K021	C> T	Chr3	28567758-28567758	OsKitaake03g296400.v3.1	MODIFIER
25Gy	K021	C> G	Chr4	14989270-14989270	OsKitaake04g072000.v3.1	MODIFIER
25Gy	K021	T> G	Chr4	27392921-27392921	OsKitaake04g199900.v3.1	MODIFIER
25Gy	K021	G> A	Chr6	24273966-24273966	OsKitaake06g214900.v3.1	MODIFIER
25Gy	K021	T> C	Chr7	5913991-5913991	OsKitaake07g071700.v3.1	MODIFIER
25Gy	K021	C> T	Chr8	3538724-3538724	OsKitaake08g039600.v3.1	MODIFIER
25Gy	K021	T> A	Chr8	25331135-25331135	OsKitaake08g198400.v3.1	MODIFIER
25Gy	K021	G> T	Chr9	9684003-9684003	OsKitaake09g058900.v3.1	MODIFIER
25Gy	K021	C> T	Chr9	21946094-21946094	OsKitaake09g195000.v3.1	MODERATE
25Gy	K021	A> G	Chr10	107864-107864	OsKitaake10g000700.v3.1	LOW
25Gy	K021	G> A	Chr10	9386987-9386987	OsKitaake10g054475.v3.1	MODIFIER
25Gy	K021	T> C	Chr10	11503434-11503434	OsKitaake10g165821.v3.1	LOW
25Gy	K021	C> T	Chr10	11503447-11503447	OsKitaake10g165818.v3.1	MODIFIER
25Gy	K021	C> A	Chr10	11503452-11503452	OsKitaake10g165818.v3.1	MODIFIER
25Gy	K021	A> C	Chr10	11503458-11503458	OsKitaake10g165818.v3.1	MODIFIER
25Gy	K021	G> A	Chr10	15401732-15401732	OsKitaake10g098700.v3.1	MODIFIER
25Gy	K021	G> A	Chr10	20805780-20805780	OsKitaake10g160100.v3.1	MODIFIER
25Gy	K021	C> A	Chr10	20805781-20805781	OsKitaake10g160100.v3.1	MODIFIER
25Gy	K021	G> A	Chr11	3282757-3282757	OsKitaake11g045500.v3.1	MODIFIER
25Gy	K021	A> T	Chr12	695720-695720	OsKitaake12g009500.v3.1	MODIFIER
25Gy	K021	T> G	Chr12	16083452-16083452	OsKitaake12g123400.v3.1	MODIFIER
25Gy	K024	C> T	Chr1	25279805-25279805	OsKitaake01g244900.v3.1	MODIFIER
25Gy	K024	A> T	Chr1	39257645-39257645	OsKitaake01g421800.v3.1	MODIFIER
25Gy	K024	G> C	Chr2	1534057-1534057	OsKitaake02g024000.v3.1	MODIFIER
25Gy	K024	C> T	Chr2	1618236-1618236	OsKitaake02g025500.v3.1	MODIFIER
25Gy	K024	A> C	Chr2	1618421-1618421	OsKitaake02g025500.v3.1	MODIFIER
25Gy	K024	A> T	Chr2	4175348-4175348	OsKitaake02g059000.v3.1	MODIFIER
25Gy	K024	T> A	Chr2	25514565-25514565	OsKitaake02g251900.v3.1	MODIFIER
25Gy	K024	A> T	Chr3	266212-266212	OsKitaake03g003600.v3.1	MODIFIER
25Gy	K024	A> G	Chr3	2324432-2324432	OsKitaake03g033300.v3.1	MODIFIER
25Gy	K024	G> A	Chr3	15735930-15735930	OsKitaake03g201800.v3.1	MODIFIER
25Gy	K024	A> G	Chr3	26491303-26491303	OsKitaake03g276700.v3.1	MODIFIER
25Gy	K024	G> A	Chr3	37068123-37068123	OsKitaake03g414300.v3.1	MODIFIER
25Gy	K024	G> A	Chr3	37068124-37068124	OsKitaake03g414300.v3.1	MODIFIER
25Gy	K024	G> T	Chr4	25270698-25270698	OsKitaake04g171200.v3.1	MODERATE
25Gy	K024	C> G	Chr4	31035861-31035861	OsKitaake04g241233.v3.1	MODIFIER
25Gy	K024	A> T	Chr5	3796821-3796821	OsKitaake05g045500.v3.1	MODIFIER
25Gy	K024	G> T	Chr5	27919601-27919601	OsKitaake05g256800.v3.1	MODIFIER
25Gy	K024	A> T	Chr6	4103543-4103543	OsKitaake06g057500.v3.1	MODIFIER
25Gy	K024	T> C	Chr6	28683789-28683789	OsKitaake06g264000.v3.1	MODIFIER
25Gy	K024	T> A	Chr8	3544925-3544925	OsKitaake08g039600.v3.1	MODIFIER
25Gy	K024	T> G	Chr8	20068510-20068510	OsKitaake08g147900.v3.1	MODIFIER
25Gy	K024	T> C	Chr9	10700231-10700231	OsKitaake09g066600.v3.1	MODIFIER
25Gy	K024	T> C	Chr9	14197701-14197701	OsKitaake09g095500.v3.1	MODIFIER
25Gy	K024	G> A	Chr9	15327416-15327416	OsKitaake09g107800.v3.1	MODIFIER
25Gy	K024	T> A	Chr9	22555214-22555214	OsKitaake09g206500.v3.1	MODIFIER
25Gy	K024	A> C	Chr10	54964-54964	OsKitaake10g000100.v3.1	MODIFIER
25Gy	K024	G> A	Chr10	54966-54966	OsKitaake10g000100.v3.1	MODIFIER
25Gy	K024	C> G	Chr10	2132990-2132990	OsKitaake10g016500.v3.1	MODIFIER
25Gy	K024	T> G	Chr10	16177626-16177626	OsKitaake10g108500.v3.1	MODIFIER
25Gy	K024	T> C	Chr10	20492747-20492747	OsKitaake10g156900.v3.1	MODERATE
25Gy	K024	A> C	Chr11	21153420-21153420	OsKitaake11g167660.v3.1	MODIFIER
25Gy	K024	G> C	Chr11	22304421-22304421	OsKitaake11g176700.v3.1	MODIFIER
25Gy	K024	C> T	Chr11	26097685-26097685	OsKitaake11g210800.v3.1	MODIFIER
25Gy	K024	C> T	Chr12	585920-585920	OsKitaake12g007400.v3.1	LOW
25Gy	K024	C> T	Chr12	943770-943770	OsKitaake12g013800.v3.1	MODIFIER
25Gy	K024	T> A	Chr12	6566690-6566690	OsKitaake12g075500.v3.1	MODIFIER
25Gy	K027	G> A	Chr1	15994304-15994304	OsKitaake01g173400.v3.1	MODIFIER
25Gy	K027	T> G	Chr1	40050994-40050994	OsKitaake01g434200.v3.1	MODIFIER
25Gy	K027	C> T	Chr2	27528216-27528216	OsKitaake02g276600.v3.1	MODIFIER
25Gy	K027	T> A	Chr3	809920-809920	OsKitaake03g012700.v3.1	MODIFIER
25Gy	K027	T> C	Chr3	8526957-8526957	OsKitaake03g116800.v3.1	MODIFIER
25Gy	K027	C> G	Chr3	36949659-36949659	OsKitaake03g413000.v3.1	MODIFIER
25Gy	K027	G> A	Chr5	14553914-14553914	OsKitaake05g110900.v3.1	MODERATE
25Gy	K027	C> T	Chr5	14819277-14819277	OsKitaake05g113000.v3.1	MODIFIER
25Gy	K027	G> C	Chr5	25319575-25319575	OsKitaake05g220900.v3.1	MODERATE
25Gy	K027	C> T	Chr6	22825892-22825892	OsKitaake06g201700.v3.1	MODIFIER
25Gy	K027	G> C	Chr6	25287267-25287267	OsKitaake06g224200.v3.1	MODIFIER
25Gy	K027	A> G	Chr7	26462814-26462814	OsKitaake07g244400.v3.1	MODIFIER
25Gy	K027	C> A	Chr7	28981975-28981975	OsKitaake07g276700.v3.1	MODIFIER
25Gy	K027	C> T	Chr7	28981976-28981976	OsKitaake07g276700.v3.1	MODIFIER
25Gy	K027	T> A	Chr8	18377875-18377875	OsKitaake08g136900.v3.1	MODIFIER
25Gy	K027	G> C	Chr9	15162731-15162731	OsKitaake09g105900.v3.1	MODIFIER
25Gy	K027	C> T	Chr9	19583657-19583657	OsKitaake09g160200.v3.1	MODIFIER
25Gy	K027	G> A	Chr10	2453053-2453053	OsKitaake10g019600.v3.1	MODIFIER
25Gy	K027	T> A	Chr11	28071341-28071341	OsKitaake11g230500.v3.1	MODIFIER
25Gy	K027	T> A	Chr12	13839692-13839692	OsKitaake12g113650.v3.1	MODIFIER
25Gy	K004	T> -A	Chr1	34110309-34110310	OsKitaake01g351500.v3.1	MODIFIER
25Gy	K004	C> -A	Chr3	4444380-4444381	OsKitaake03g063800.v3.1	MODIFIER
25Gy	K004	A> -TTAG	Chr4	30231650-30231654	OsKitaake04g233000.v3.1	MODIFIER
25Gy	K004	T> +G	Chr8	21463268-21463269	OsKitaake08g161800.v3.1	MODIFIER
25Gy	K004	A> +T	Chr8	21463286-21463287	OsKitaake08g161800.v3.1	MODIFIER
25Gy	K004	T> +C	Chr8	24594843-24594844	OsKitaake08g191600.v3.1	HIGH
25Gy	K004	C> -TAATG	Chr12	19023157-19023162	OsKitaake12g140500.v3.1	MODIFIER
25Gy	K006	C> -G	Chr3	6152091-6152092	OsKitaake03g088100.v3.1	HIGH
25Gy	K006	G> -A	Chr4	17691201-17691202	OsKitaake04g088500.v3.1	MODIFIER
25Gy	K006	C> -ATT	Chr5	24301529-24301532	OsKitaake05g217000.v3.1	MODIFIER
25Gy	K006	C> -T	Chr8	9926770-9926771	OsKitaake08g091801.v3.1	MODIFIER
25Gy	K006	A> -TGT	Chr9	10720761-10720764	OsKitaake09g066600.v3.1	MODIFIER
25Gy	K006	G> -CAAAT	Chr12	19232362-19232367	OsKitaake12g143501.v3.1	MODIFIER
25Gy	K012	C> -CG	Chr1	27840389-27840391	OsKitaake01g270200.v3.1	MODIFIER
25Gy	K012	T> -GA	Chr1	29030465-29030467	OsKitaake01g281700.v3.1	MODIFIER
25Gy	K012	A> -C	Chr2	23179047-23179048	OsKitaake02g226700.v3.1	MODIFIER
25Gy	K012	A> -G	Chr3	5968277-5968278	OsKitaake03g085300.v3.1	MODIFIER
25Gy	K012	T> -AGAATA	Chr3	23280978-23280984	OsKitaake03g250500.v3.1	MODIFIER
25Gy	K012	T> -ATCTG	Chr4	17165482-17165487	OsKitaake04g083800.v3.1	MODIFIER
25Gy	K012	T> -C	Chr6	10991536-10991537	OsKitaake06g122300.v3.1	MODIFIER
25Gy	K012	T> -TG	Chr7	15869070-15869072	OsKitaake07g131800.v3.1	MODIFIER
25Gy	K012	G> -TGTTACCT	Chr12	18962810-18962818	OsKitaake12g139701.v3.1	MODIFIER
25Gy	K014	A> -CGGTCT	Chr3	10348636-10348642	OsKitaake03g141300.v3.1	MODIFIER
25Gy	K014	T> -GGAAAAGTCC	Chr4	28241592-28241602	OsKitaake04g210000.v3.1	HIGH
25Gy	K014	C> -GATGAGGAG	Chr5	14538505-14538514	OsKitaake05g110700.v3.1	MODIFIER
25Gy	K014	A> -T	Chr7	6004495-6004496	OsKitaake07g072200.v3.1	MODIFIER
25Gy	K014	A> +G	Chr7	16177803-16177804	OsKitaake07g134100.v3.1	MODIFIER
25Gy	K014	C> +GA	Chr8	25066656-25066658	OsKitaake08g194400.v3.1	MODIFIER
25Gy	K014	T> -A	Chr10	13067545-13067546	OsKitaake10g079500.v3.1	MODIFIER
25Gy	K014	A> -G	Chr11	7851874-7851875	OsKitaake11g087100.v3.1	MODIFIER
25Gy	K014	C> -CT	Chr12	4190101-4190103	OsKitaake12g057400.v3.1	MODIFIER
25Gy	K014	T> -CCTAGAA	Chr12	10858648-10858655	OsKitaake12g100701.v3.1	MODIFIER
25Gy	K016	C> +AT	Chr1	29709368-29709370	OsKitaake01g291700.v3.1	MODIFIER
25Gy	K016	T> -CTAC	Chr1	32133443-32133447	OsKitaake01g324100.v3.1	MODIFIER
25Gy	K016	C> -A	Chr1	37230523-37230524	OsKitaake01g397200.v3.1	MODIFIER
25Gy	K016	A> -C	Chr2	1369069-1369070	OsKitaake02g021100.v3.1	HIGH
25Gy	K016	C> -ATATTACTATAAAGTTCTTGAGAA	Chr2	2906960-2906984	OsKitaake02g041500.v3.1	MODIFIER
25Gy	K016	T> -A	Chr3	32229054-32229055	OsKitaake03g341900.v3.1	MODIFIER
25Gy	K016	T> -G	Chr6	3706381-3706382	OsKitaake06g051300.v3.1	MODIFIER
25Gy	K016	A> -TCTATCTT	Chr7	18129815-18129823	OsKitaake07g146100.v3.1	MODIFIER
25Gy	K016	C> +CCG	Chr8	24628125-24628128	OsKitaake08g191900.v3.1	MODERATE
25Gy	K016	G> +A	Chr9	10958376-10958377	OsKitaake09g068100.v3.1	MODIFIER
25Gy	K016	A> -T	Chr10	21439941-21439942	OsKitaake10g170200.v3.1	MODIFIER
25Gy	K016	A> -C	Chr11	5846520-5846521	OsKitaake11g071300.v3.1	MODIFIER
25Gy	K019	T> +C	Chr1	4682462-4682463	OsKitaake01g062800.v3.1	MODIFIER
25Gy	K019	T> -A	Chr2	17124858-17124859	OsKitaake02g173000.v3.1	MODIFIER
25Gy	K019	C> +T	Chr2	18475575-18475576	OsKitaake02g183300.v3.1	MODIFIER
25Gy	K019	T> -A	Chr3	12626181-12626182	OsKitaake03g170300.v3.1	MODIFIER
25Gy	K019	A> +G	Chr4	11802825-11802826	OsKitaake04g057250.v3.1	MODIFIER
25Gy	K019	C> +AGAT	Chr4	29449515-29449519	OsKitaake04g225600.v3.1	MODIFIER
25Gy	K019	G> +CTAT	Chr5	1878749-1878753	OsKitaake05g021000.v3.1	MODIFIER
25Gy	K019	G> +C	Chr6	6596015-6596016	OsKitaake06g085700.v3.1	MODIFIER
25Gy	K019	T> -TC	Chr6	8130941-8130943	OsKitaake06g102800.v3.1	MODIFIER
25Gy	K019	T> +A	Chr7	8443452-8443453	OsKitaake07g091500.v3.1	MODIFIER
25Gy	K019	G> -GTAGGCATT	Chr8	3439030-3439039	OsKitaake08g038400.v3.1	LOW
25Gy	K019	G> -TGCAAAGAAATACCAAA	Chr10	699945-699962	OsKitaake10g004800.v3.1	MODIFIER
25Gy	K019	G> -CCGGC	Chr11	28220823-28220828	OsKitaake11g231800.v3.1	MODIFIER
25Gy	K022	G> -A	Chr5	1550644-1550645	OsKitaake05g018425.v3.1	MODIFIER
25Gy	K022	G> +T	Chr5	10621638-10621639	OsKitaake05g091300.v3.1	MODIFIER
25Gy	K022	C> -ATTA	Chr5	24574008-24574012	OsKitaake05g199900.v3.1	MODIFIER
25Gy	K022	G> -A	Chr6	30913243-30913244	OsKitaake06g292800.v3.1	HIGH
25Gy	K022	T> -C	Chr7	26173665-26173666	OsKitaake07g239900.v3.1	MODIFIER
25Gy	K022	G> -CTAAAAGAAT	Chr8	2065688-2065698	OsKitaake08g024200.v3.1	MODIFIER
25Gy	K022	C> +A	Chr9	19369607-19369608	OsKitaake09g157400.v3.1	MODIFIER
25Gy	K022	G> -AC	Chr11	27170917-27170919	OsKitaake11g221600.v3.1	MODIFIER
25Gy	K025	A> -AAC	Chr1	15370683-15370686	OsKitaake01g168200.v3.1	MODIFIER
25Gy	K025	C> -GATTT	Chr1	33378794-33378799	OsKitaake01g341200.v3.1	MODIFIER
25Gy	K025	A> -AATT	Chr2	7416985-7416989	OsKitaake02g098900.v3.1	MODIFIER
25Gy	K025	G> -T	Chr2	23037945-23037946	OsKitaake02g225001.v3.1	MODIFIER
25Gy	K025	A> -T	Chr2	25992570-25992571	OsKitaake02g256700.v3.1	MODIFIER
25Gy	K025	A> -G	Chr3	32017016-32017017	OsKitaake03g339100.v3.1	MODIFIER
25Gy	K025	T> -C	Chr4	1161006-1161007	OsKitaake04g009300.v3.1	MODIFIER
25Gy	K025	G> -A	Chr5	5744560-5744561	OsKitaake05g061200.v3.1	MODIFIER
25Gy	K025	C> -TTT	Chr5	17685120-17685123	OsKitaake05g135900.v3.1	MODIFIER
25Gy	K025	T> -A	Chr9	8828548-8828549	OsKitaake09g051600.v3.1	MODIFIER
25Gy	K025	C> +A	Chr11	25332840-25332841	OsKitaake11g203400.v3.1	MODIFIER
25Gy	K029	A> -CT	Chr1	5234491-5234493	OsKitaake01g068300.v3.1	MODIFIER
25Gy	K029	A> -G	Chr1	13346576-13346577	OsKitaake01g156100.v3.1	MODIFIER
25Gy	K029	A> -CCTGGGGAT	Chr1	15342132-15342141	OsKitaake01g168166.v3.1	MODIFIER
25Gy	K029	A> +T	Chr1	28459356-28459357	OsKitaake01g275700.v3.1	MODIFIER
25Gy	K029	C> -CATGCACTCA	Chr1	35920926-35920936	OsKitaake01g380600.v3.1	HIGH
25Gy	K029	T> -A	Chr1	43543798-43543799	OsKitaake01g483200.v3.1	MODIFIER
25Gy	K029	C> -T	Chr3	20857798-20857799	OsKitaake03g232400.v3.1	MODIFIER
25Gy	K029	C> -TAAAAAT	Chr4	22301571-22301578	OsKitaake04g130000.v3.1	MODIFIER
25Gy	K029	T> +A	Chr4	24008442-24008443	OsKitaake04g152200.v3.1	MODIFIER
25Gy	K029	A> -T	Chr5	3766633-3766634	OsKitaake05g045100.v3.1	MODIFIER
25Gy	K029	A> -GACCGGAGGGAGAGGGAGAGGGGCTCGTGGCCGCGTGC	Chr5	6181342-6181380	OsKitaake05g064001.v3.1	MODIFIER
25Gy	K029	C> -GGAGG	Chr5	18971151-18971156	OsKitaake05g148300.v3.1	MODIFIER
25Gy	K029	C> -GGGAAG	Chr5	18971158-18971164	OsKitaake05g148300.v3.1	MODIFIER
25Gy	K029	A> -TAG	Chr7	28561281-28561284	OsKitaake07g272200.v3.1	MODIFIER
25Gy	K029	A> -T	Chr8	22663945-22663946	OsKitaake08g173800.v3.1	MODIFIER
25Gy	K029	C> -A	Chr8	22705731-22705732	OsKitaake08g174200.v3.1	MODIFIER
25Gy	K029	T> -A	Chr12	1282316-1282317	OsKitaake12g018800.v3.1	MODIFIER
25Gy	K029	C> +A	Chr12	16270063-16270064	OsKitaake12g124000.v3.1	MODIFIER
25Gy	K030	G> +AT	Chr1	4340757-4340759	OsKitaake01g057700.v3.1	MODIFIER
25Gy	K030	C> -A	Chr1	14902951-14902952	OsKitaake01g142100.v3.1	MODIFIER
25Gy	K030	A> -G	Chr2	20138974-20138975	OsKitaake02g196400.v3.1	MODIFIER
25Gy	K030	T> -TAC	Chr3	22937555-22937558	OsKitaake03g248000.v3.1	MODIFIER
25Gy	K030	A> -ATTTCTAAT	Chr5	14406327-14406336	OsKitaake05g109900.v3.1	LOW
25Gy	K030	A> +T	Chr5	28699277-28699278	OsKitaake05g269600.v3.1	MODIFIER
25Gy	K030	C> -ATATTCATGATT	Chr6	12206891-12206903	OsKitaake06g131050.v3.1	MODIFIER
25Gy	K030	C> -TCA	Chr6	26225758-26225761	OsKitaake06g234800.v3.1	MODIFIER
25Gy	K030	T> -GTCC	Chr7	1746793-1746797	OsKitaake07g024400.v3.1	MODIFIER
25Gy	K030	G> -C	Chr7	3167020-3167021	OsKitaake07g039500.v3.1	MODIFIER
25Gy	K030	G> +T	Chr9	3543925-3543926	OsKitaake09g018200.v3.1	MODIFIER
25Gy	K030	A> -GTGATCCATT	Chr11	1493517-1493527	OsKitaake11g019700.v3.1	HIGH
25Gy	K004	C> T	Chr2	19412675-19412675	OsKitaake02g190050.v3.1	MODIFIER
25Gy	K004	C> G	Chr2	30884984-30884984	OsKitaake02g315000.v3.1	MODIFIER
25Gy	K004	C> T	Chr2	31108621-31108621	OsKitaake02g317800.v3.1	MODIFIER
25Gy	K004	A> C	Chr2	34786379-34786379	OsKitaake02g362600.v3.1	MODIFIER
25Gy	K004	C> T	Chr3	20819889-20819889	OsKitaake03g232200.v3.1	MODIFIER
25Gy	K004	T> C	Chr4	11849572-11849572	OsKitaake04g057600.v3.1	MODIFIER
25Gy	K004	T> A	Chr5	4365937-4365937	OsKitaake05g050500.v3.1	MODIFIER
25Gy	K004	C> G	Chr5	17811905-17811905	OsKitaake05g137300.v3.1	MODIFIER
25Gy	K004	G> T	Chr8	21889074-21889074	OsKitaake08g165600.v3.1	MODERATE
25Gy	K004	C> T	Chr8	25741992-25741992	OsKitaake08g204100.v3.1	MODIFIER
25Gy	K004	C> T	Chr10	2028040-2028040	OsKitaake10g016000.v3.1	MODIFIER
25Gy	K004	G> A	Chr12	15511996-15511996	OsKitaake12g120400.v3.1	MODIFIER
25Gy	K006	A> G	Chr1	27442798-27442798	OsKitaake01g267000.v3.1	MODIFIER
25Gy	K006	A> G	Chr1	38232650-38232650	OsKitaake01g407500.v3.1	MODIFIER
25Gy	K006	G> T	Chr1	39211488-39211488	OsKitaake01g421450.v3.1	MODERATE
25Gy	K006	C> T	Chr1	39862132-39862132	OsKitaake01g431200.v3.1	MODIFIER
25Gy	K006	G> A	Chr2	6513385-6513385	OsKitaake02g088400.v3.1	MODIFIER
25Gy	K006	G> A	Chr2	7570034-7570034	OsKitaake02g099800.v3.1	MODIFIER
25Gy	K006	G> T	Chr2	16389751-16389751	OsKitaake02g168000.v3.1	MODIFIER
25Gy	K006	C> A	Chr2	34658053-34658053	OsKitaake02g361100.v3.1	MODIFIER
25Gy	K006	G> T	Chr3	2658468-2658468	OsKitaake03g037800.v3.1	MODIFIER
25Gy	K006	C> G	Chr3	23299950-23299950	OsKitaake03g250800.v3.1	MODIFIER
25Gy	K006	C> T	Chr3	25282547-25282547	OsKitaake03g267200.v3.1	MODIFIER
25Gy	K006	C> A	Chr3	29402995-29402995	OsKitaake03g306900.v3.1	MODIFIER
25Gy	K006	G> A	Chr5	15568977-15568977	OsKitaake05g119400.v3.1	MODIFIER
25Gy	K006	A> T	Chr8	3097968-3097968	OsKitaake08g034800.v3.1	MODIFIER
25Gy	K006	T> A	Chr10	13890072-13890072	OsKitaake10g084800.v3.1	MODIFIER
25Gy	K006	G> C	Chr11	5726553-5726553	OsKitaake11g070200.v3.1	MODIFIER
25Gy	K006	T> A	Chr12	8824575-8824575	OsKitaake12g088700.v3.1	MODIFIER
25Gy	K006	G> A	Chr12	22139538-22139538	OsKitaake12g174400.v3.1	MODIFIER
25Gy	K012	C> T	Chr1	27633234-27633234	OsKitaake01g268700.v3.1	MODIFIER
25Gy	K012	G> T	Chr1	33206273-33206273	OsKitaake01g339100.v3.1	MODIFIER
25Gy	K012	T> C	Chr1	41694839-41694839	OsKitaake01g455700.v3.1	MODIFIER
25Gy	K012	C> G	Chr2	26770904-26770904	OsKitaake02g267600.v3.1	MODIFIER
25Gy	K012	T> C	Chr2	36277294-36277294	OsKitaake02g383700.v3.1	MODERATE
25Gy	K012	A> G	Chr3	10889793-10889793	OsKitaake03g149300.v3.1	MODIFIER
25Gy	K012	A> T	Chr4	27140936-27140936	OsKitaake04g197400.v3.1	MODERATE
25Gy	K012	C> T	Chr4	33963744-33963744	OsKitaake04g283200.v3.1	MODIFIER
25Gy	K012	T> C	Chr5	17275509-17275509	OsKitaake05g132400.v3.1	MODIFIER
25Gy	K012	G> A	Chr5	18765803-18765803	OsKitaake05g146200.v3.1	MODIFIER
25Gy	K012	A> C	Chr7	13360607-13360607	OsKitaake07g117900.v3.1	MODERATE
25Gy	K012	G> C	Chr8	10117554-10117554	OsKitaake08g092500.v3.1	MODIFIER
25Gy	K012	T> A	Chr8	25993073-25993073	OsKitaake08g206600.v3.1	MODIFIER
25Gy	K012	A> G	Chr9	14598919-14598919	OsKitaake09g099500.v3.1	MODERATE
25Gy	K012	A> C	Chr10	1003492-1003492	OsKitaake10g007200.v3.1	MODIFIER
25Gy	K012	A> C	Chr11	212654-212654	OsKitaake11g001200.v3.1	MODIFIER
25Gy	K012	C> G	Chr11	4835917-4835917	OsKitaake11g062000.v3.1	MODIFIER
25Gy	K012	G> A	Chr11	8057390-8057390	OsKitaake11g088800.v3.1	MODIFIER
25Gy	K012	C> A	Chr11	17104541-17104541	OsKitaake11g133500.v3.1	MODIFIER
25Gy	K012	C> T	Chr11	23905211-23905211	OsKitaake11g191800.v3.1	MODIFIER
25Gy	K012	T> C	Chr11	29173906-29173906	OsKitaake11g239200.v3.1	MODIFIER
25Gy	K012	T> C	Chr12	210723-210723	OsKitaake12g002400.v3.1	MODIFIER
25Gy	K014	A> C	Chr1	1802361-1802361	OsKitaake01g021400.v3.1	MODIFIER
25Gy	K014	T> A	Chr1	8881307-8881307	OsKitaake01g110900.v3.1	MODIFIER
25Gy	K014	G> A	Chr2	28623619-28623619	OsKitaake02g288200.v3.1	MODIFIER
25Gy	K014	G> T	Chr3	1738898-1738898	OsKitaake03g024900.v3.1	MODIFIER
25Gy	K014	T> G	Chr4	641421-641421	OsKitaake04g005100.v3.1	MODIFIER
25Gy	K014	G> C	Chr4	1773218-1773218	OsKitaake04g011700.v3.1	MODIFIER
25Gy	K014	A> G	Chr4	24250221-24250221	OsKitaake04g156100.v3.1	MODIFIER
25Gy	K014	G> A	Chr4	28924147-28924147	OsKitaake04g217500.v3.1	MODIFIER
25Gy	K014	C> T	Chr6	14133756-14133756	OsKitaake06g146600.v3.1	MODIFIER
25Gy	K014	C> T	Chr6	24818063-24818063	OsKitaake06g220403.v3.1	LOW
25Gy	K014	A> T	Chr7	14664309-14664309	OsKitaake07g124000.v3.1	MODIFIER
25Gy	K014	G> A	Chr8	14828201-14828201	OsKitaake08g116100.v3.1	MODIFIER
25Gy	K014	T> G	Chr10	23158656-23158656	OsKitaake10g195250.v3.1	MODIFIER
25Gy	K014	G> A	Chr11	5266046-5266046	OsKitaake11g066400.v3.1	MODIFIER
25Gy	K014	C> T	Chr11	14164172-14164172	OsKitaake11g118200.v3.1	MODIFIER
25Gy	K014	C> T	Chr11	23970389-23970389	OsKitaake11g192300.v3.1	MODIFIER
25Gy	K014	G> A	Chr11	29581239-29581239	OsKitaake11g243800.v3.1	MODIFIER
25Gy	K014	T> C	Chr12	19850848-19850848	OsKitaake12g148200.v3.1	MODIFIER
25Gy	K014	A> C	Chr12	22630142-22630142	OsKitaake12g178000.v3.1	MODIFIER
25Gy	K016	G> A	Chr1	27037286-27037286	OsKitaake01g263000.v3.1	MODIFIER
25Gy	K016	G> T	Chr1	31493854-31493854	OsKitaake01g316100.v3.1	MODERATE
25Gy	K016	C> T	Chr1	31493855-31493855	OsKitaake01g316100.v3.1	MODERATE
25Gy	K016	T> A	Chr3	30839938-30839938	OsKitaake03g323600.v3.1	MODIFIER
25Gy	K016	T> C	Chr3	31499403-31499403	OsKitaake03g331900.v3.1	MODIFIER
25Gy	K016	C> T	Chr3	32194915-32194915	OsKitaake03g341600.v3.1	MODIFIER
25Gy	K016	T> G	Chr3	36198735-36198735	OsKitaake03g400500.v3.1	MODIFIER
25Gy	K016	A> G	Chr6	10698156-10698156	OsKitaake06g119901.v3.1	MODIFIER
25Gy	K016	A> T	Chr6	13310707-13310707	OsKitaake06g140700.v3.1	MODIFIER
25Gy	K016	C> T	Chr6	21814039-21814039	OsKitaake06g192400.v3.1	MODIFIER
25Gy	K016	G> A	Chr6	27028959-27028959	OsKitaake06g242900.v3.1	MODERATE
25Gy	K016	C> G	Chr6	28605119-28605119	OsKitaake06g262900.v3.1	LOW
25Gy	K016	A> G	Chr6	30028864-30028864	OsKitaake06g281100.v3.1	MODIFIER
25Gy	K016	T> A	Chr9	4124341-4124341	OsKitaake09g022300.v3.1	MODIFIER
25Gy	K016	T> C	Chr11	657534-657534	OsKitaake11g007900.v3.1	MODIFIER
25Gy	K016	G> C	Chr11	18814735-18814735	OsKitaake11g146650.v3.1	MODIFIER
25Gy	K016	C> T	Chr11	18814736-18814736	OsKitaake11g146650.v3.1	MODIFIER
25Gy	K016	G> T	Chr12	3495876-3495876	OsKitaake12g049300.v3.1	HIGH
25Gy	K019	T> C	Chr1	15967465-15967465	OsKitaake01g173300.v3.1	MODIFIER
25Gy	K019	C> T	Chr1	27135082-27135082	OsKitaake01g263900.v3.1	MODIFIER
25Gy	K019	T> A	Chr1	33107093-33107093	OsKitaake01g337933.v3.1	MODIFIER
25Gy	K019	C> A	Chr1	33498173-33498173	OsKitaake01g342900.v3.1	LOW
25Gy	K019	G> A	Chr2	18430248-18430248	OsKitaake02g182650.v3.1	MODIFIER
25Gy	K019	G> A	Chr2	22115441-22115441	OsKitaake02g214900.v3.1	MODIFIER
25Gy	K019	G> A	Chr3	11078156-11078156	OsKitaake03g152000.v3.1	MODIFIER
25Gy	K019	T> C	Chr4	18044047-18044047	OsKitaake04g091000.v3.1	MODIFIER
25Gy	K019	G> T	Chr4	18044059-18044059	OsKitaake04g091000.v3.1	MODIFIER
25Gy	K019	C> A	Chr4	23371717-23371717	OsKitaake04g143800.v3.1	MODIFIER
25Gy	K019	A> C	Chr4	35417932-35417932	OsKitaake04g300200.v3.1	MODIFIER
25Gy	K019	T> A	Chr6	3506400-3506400	OsKitaake06g048900.v3.1	MODIFIER
25Gy	K019	G> A	Chr6	19962550-19962550	OsKitaake06g179100.v3.1	MODIFIER
25Gy	K019	C> T	Chr7	7041991-7041991	OsKitaake07g079600.v3.1	MODIFIER
25Gy	K019	A> G	Chr8	9141512-9141512	OsKitaake08g083200.v3.1	MODIFIER
25Gy	K019	C> T	Chr8	29252641-29252641	OsKitaake08g254900.v3.1	MODERATE
25Gy	K019	G> A	Chr9	2531540-2531540	OsKitaake09g013800.v3.1	MODIFIER
25Gy	K019	G> A	Chr10	14087614-14087614	OsKitaake10g087400.v3.1	MODIFIER
25Gy	K019	C> T	Chr11	7103403-7103403	OsKitaake11g080700.v3.1	MODIFIER
25Gy	K019	G> C	Chr11	11424143-11424143	OsKitaake11g108450.v3.1	MODIFIER
25Gy	K019	C> T	Chr12	5478445-5478445	OsKitaake12g067000.v3.1	MODIFIER
25Gy	K022	G> A	Chr1	976107-976107	OsKitaake01g011200.v3.1	MODIFIER
25Gy	K022	C> A	Chr1	2891256-2891256	OsKitaake01g037200.v3.1	MODERATE
25Gy	K022	T> C	Chr1	2994142-2994142	OsKitaake01g037700.v3.1	MODERATE
25Gy	K022	A> G	Chr1	19175345-19175345	OsKitaake01g191700.v3.1	MODIFIER
25Gy	K022	G> A	Chr1	22268377-22268377	OsKitaake01g213000.v3.1	MODIFIER
25Gy	K022	C> G	Chr1	32447375-32447375	OsKitaake01g328400.v3.1	MODIFIER
25Gy	K022	T> G	Chr2	2939675-2939675	OsKitaake02g042100.v3.1	MODIFIER
25Gy	K022	A> T	Chr2	20988870-20988870	OsKitaake02g202500.v3.1	MODIFIER
25Gy	K022	A> G	Chr6	7288532-7288532	OsKitaake06g094000.v3.1	MODIFIER
25Gy	K022	T> A	Chr8	1140773-1140773	OsKitaake08g015100.v3.1	MODIFIER
25Gy	K022	C> A	Chr8	8146648-8146648	OsKitaake08g074700.v3.1	MODIFIER
25Gy	K022	C> T	Chr10	1720694-1720694	OsKitaake10g012000.v3.1	MODIFIER
25Gy	K022	G> A	Chr10	9386987-9386987	OsKitaake10g054475.v3.1	MODIFIER
25Gy	K022	G> C	Chr10	13527756-13527756	OsKitaake10g081500.v3.1	MODIFIER
25Gy	K022	A> T	Chr10	22488878-22488878	OsKitaake10g185500.v3.1	MODIFIER
25Gy	K022	G> A	Chr12	1326328-1326328	OsKitaake12g019300.v3.1	LOW
25Gy	K022	G> C	Chr12	7115381-7115381	OsKitaake12g079700.v3.1	MODIFIER
25Gy	K025	C> G	Chr1	33757093-33757093	OsKitaake01g346600.v3.1	MODIFIER
25Gy	K025	G> A	Chr2	7456996-7456996	OsKitaake02g099300.v3.1	MODIFIER
25Gy	K025	A> T	Chr2	8625712-8625712	OsKitaake02g109600.v3.1	MODIFIER
25Gy	K025	A> G	Chr2	31243952-31243952	OsKitaake02g320000.v3.1	MODIFIER
25Gy	K025	T> A	Chr3	5202734-5202734	OsKitaake03g074200.v3.1	MODIFIER
25Gy	K025	G> A	Chr3	30574581-30574581	OsKitaake03g321200.v3.1	MODIFIER
25Gy	K025	T> C	Chr3	33759282-33759282	OsKitaake03g363900.v3.1	MODIFIER
25Gy	K025	G> A	Chr4	11711042-11711042	OsKitaake04g056900.v3.1	MODIFIER
25Gy	K025	A> T	Chr4	14626411-14626411	OsKitaake04g069700.v3.1	MODIFIER
25Gy	K025	G> T	Chr5	3001312-3001312	OsKitaake05g035000.v3.1	MODERATE
25Gy	K025	T> C	Chr5	22754076-22754076	OsKitaake05g187500.v3.1	MODIFIER
25Gy	K025	T> C	Chr5	22862463-22862463	OsKitaake05g189200.v3.1	MODIFIER
25Gy	K025	G> A	Chr6	7527060-7527060	OsKitaake06g096900.v3.1	MODIFIER
25Gy	K025	C> T	Chr6	19498058-19498058	OsKitaake06g175200.v3.1	MODIFIER
25Gy	K025	C> G	Chr6	25180995-25180995	OsKitaake06g223100.v3.1	MODIFIER
25Gy	K025	G> T	Chr7	14101262-14101262	OsKitaake07g121600.v3.1	MODIFIER
25Gy	K025	T> A	Chr7	14101263-14101263	OsKitaake07g121600.v3.1	MODIFIER
25Gy	K025	T> A	Chr7	18756900-18756900	OsKitaake07g152700.v3.1	MODIFIER
25Gy	K025	A> T	Chr7	23806986-23806986	OsKitaake07g209600.v3.1	MODIFIER
25Gy	K025	C> A	Chr7	25560176-25560176	OsKitaake07g232300.v3.1	MODIFIER
25Gy	K025	C> T	Chr8	6408881-6408881	OsKitaake08g068801.v3.1	MODIFIER
25Gy	K025	A> G	Chr9	2593035-2593035	OsKitaake09g014300.v3.1	MODIFIER
25Gy	K025	A> C	Chr9	10172803-10172803	OsKitaake09g062500.v3.1	MODIFIER
25Gy	K025	G> A	Chr9	22079612-22079612	OsKitaake09g197800.v3.1	MODIFIER
25Gy	K025	T> A	Chr9	22079613-22079613	OsKitaake09g197800.v3.1	MODIFIER
25Gy	K025	C> A	Chr9	22079614-22079614	OsKitaake09g197800.v3.1	MODIFIER
25Gy	K025	G> T	Chr10	10487588-10487588	OsKitaake10g061300.v3.1	LOW
25Gy	K025	C> T	Chr10	11239506-11239506	OsKitaake10g066100.v3.1	MODIFIER
25Gy	K025	G> C	Chr10	11677886-11677886	OsKitaake10g069700.v3.1	MODIFIER
25Gy	K025	A> C	Chr10	12338595-12338595	OsKitaake10g074100.v3.1	MODIFIER
25Gy	K025	A> T	Chr12	5571792-5571792	OsKitaake12g068000.v3.1	MODIFIER
25Gy	K029	G> A	Chr1	475591-475591	OsKitaake01g006600.v3.1	MODIFIER
25Gy	K029	T> G	Chr1	10058346-10058346	OsKitaake01g127100.v3.1	MODIFIER
25Gy	K029	A> G	Chr1	28662856-28662856	OsKitaake01g278000.v3.1	LOW
25Gy	K029	C> T	Chr1	32546908-32546908	OsKitaake01g330000.v3.1	MODIFIER
25Gy	K029	G> A	Chr1	39029398-39029398	OsKitaake01g418600.v3.1	MODIFIER
25Gy	K029	C> A	Chr1	39029399-39029399	OsKitaake01g418600.v3.1	MODIFIER
25Gy	K029	C> T	Chr1	40865054-40865054	OsKitaake01g445000.v3.1	MODIFIER
25Gy	K029	A> G	Chr1	42357859-42357859	OsKitaake01g466700.v3.1	MODIFIER
25Gy	K029	C> A	Chr1	43547244-43547244	OsKitaake01g483300.v3.1	MODIFIER
25Gy	K029	A> T	Chr1	43547245-43547245	OsKitaake01g483300.v3.1	MODIFIER
25Gy	K029	T> C	Chr1	43547251-43547251	OsKitaake01g483300.v3.1	MODIFIER
25Gy	K029	T> A	Chr2	5537090-5537090	OsKitaake02g076100.v3.1	MODIFIER
25Gy	K029	G> C	Chr2	32915094-32915094	OsKitaake02g338100.v3.1	MODIFIER
25Gy	K029	T> A	Chr2	32915097-32915097	OsKitaake02g338100.v3.1	MODIFIER
25Gy	K029	A> T	Chr2	35742872-35742872	OsKitaake02g376100.v3.1	MODIFIER
25Gy	K029	G> A	Chr3	3546842-3546842	OsKitaake03g049300.v3.1	MODIFIER
25Gy	K029	T> A	Chr3	5590438-5590438	OsKitaake03g079501.v3.1	MODIFIER
25Gy	K029	C> T	Chr3	8410587-8410587	OsKitaake03g115700.v3.1	MODIFIER
25Gy	K029	T> C	Chr3	30634791-30634791	OsKitaake03g322100.v3.1	MODIFIER
25Gy	K029	C> A	Chr4	7440434-7440434	OsKitaake04g037833.v3.1	MODIFIER
25Gy	K029	G> T	Chr5	18971163-18971163	OsKitaake05g148300.v3.1	MODIFIER
25Gy	K029	G> A	Chr6	2143303-2143303	OsKitaake06g027500.v3.1	MODERATE
25Gy	K029	C> T	Chr6	29242534-29242534	OsKitaake06g270600.v3.1	MODIFIER
25Gy	K029	A> T	Chr6	29242535-29242535	OsKitaake06g270600.v3.1	MODIFIER
25Gy	K029	G> A	Chr7	6318832-6318832	OsKitaake07g074350.v3.1	MODIFIER
25Gy	K029	G> C	Chr7	25014453-25014453	OsKitaake07g224200.v3.1	MODIFIER
25Gy	K029	C> G	Chr10	18672048-18672048	OsKitaake10g132700.v3.1	MODIFIER
25Gy	K029	G> C	Chr11	1107307-1107307	OsKitaake11g013432.v3.1	MODIFIER
25Gy	K029	T> G	Chr11	13602465-13602465	OsKitaake11g115550.v3.1	MODIFIER
25Gy	K029	G> A	Chr12	2200018-2200018	OsKitaake12g033850.v3.1	MODIFIER
25Gy	K030	A> T	Chr1	20489961-20489961	OsKitaake01g200300.v3.1	MODIFIER
25Gy	K030	A> T	Chr2	19444957-19444957	OsKitaake02g190500.v3.1	MODIFIER
25Gy	K030	C> T	Chr2	27528216-27528216	OsKitaake02g276600.v3.1	MODIFIER
25Gy	K030	T> A	Chr2	35644000-35644000	OsKitaake02g374900.v3.1	MODIFIER
25Gy	K030	T> G	Chr3	27506417-27506417	OsKitaake03g283900.v3.1	MODIFIER
25Gy	K030	G> C	Chr5	25319575-25319575	OsKitaake05g220900.v3.1	MODERATE
25Gy	K030	T> G	Chr7	26419088-26419088	OsKitaake07g243700.v3.1	MODIFIER
25Gy	K030	A> G	Chr8	530743-530743	OsKitaake08g007500.v3.1	MODIFIER
25Gy	K030	T> G	Chr8	26350463-26350463	OsKitaake08g211400.v3.1	MODIFIER
25Gy	K030	G> A	Chr10	5276172-5276172	OsKitaake10g037700.v3.1	MODIFIER
25Gy	K030	C> A	Chr11	1504917-1504917	OsKitaake11g019900.v3.1	HIGH
25Gy	K030	G> C	Chr12	12106402-12106402	OsKitaake12g105400.v3.1	MODIFIER
25Gy	K005	G> +A	Chr1	19552099-19552100	OsKitaake01g195100.v3.1	MODIFIER
25Gy	K005	C> +A	Chr2	16120537-16120538	OsKitaake02g166300.v3.1	MODIFIER
25Gy	K005	A> +G	Chr3	25235084-25235085	OsKitaake03g266900.v3.1	MODIFIER
25Gy	K005	T> -ACAA	Chr4	17251803-17251807	OsKitaake04g084600.v3.1	MODIFIER
25Gy	K005	T> +A	Chr4	31880774-31880775	OsKitaake04g252800.v3.1	MODIFIER
25Gy	K005	C> -ATT	Chr5	24301529-24301532	OsKitaake05g217000.v3.1	MODIFIER
25Gy	K005	G> -TT	Chr6	8211138-8211140	OsKitaake06g103450.v3.1	MODIFIER
25Gy	K005	A> -T	Chr7	6550362-6550363	OsKitaake07g075500.v3.1	MODIFIER
25Gy	K005	A> -TGT	Chr9	10720761-10720764	OsKitaake09g066600.v3.1	MODIFIER
25Gy	K005	C> -GT	Chr11	10460178-10460180	OsKitaake11g104300.v3.1	MODIFIER
25Gy	K007	A> +T	Chr2	7678005-7678006	OsKitaake02g100500.v3.1	MODIFIER
25Gy	K007	C> -A	Chr3	4444380-4444381	OsKitaake03g063800.v3.1	MODIFIER
25Gy	K007	G> -A	Chr4	1122865-1122866	OsKitaake04g009000.v3.1	MODIFIER
25Gy	K007	A> -T	Chr6	12316640-12316641	OsKitaake06g131800.v3.1	MODIFIER
25Gy	K007	G> +AGAT	Chr7	16699945-16699949	OsKitaake07g137000.v3.1	MODIFIER
25Gy	K007	C> -AGATTTA	Chr7	24483307-24483314	OsKitaake07g218020.v3.1	MODIFIER
25Gy	K007	C> +A	Chr9	11428110-11428111	OsKitaake09g070850.v3.1	MODIFIER
25Gy	K007	C> +A	Chr10	5609884-5609885	OsKitaake10g038800.v3.1	MODIFIER
25Gy	K007	G> -A	Chr12	3585105-3585106	OsKitaake12g050000.v3.1	MODIFIER
25Gy	K009	A> +T	Chr1	28459356-28459357	OsKitaake01g275700.v3.1	MODIFIER
25Gy	K009	A> -AAGCT	Chr2	8663893-8663898	OsKitaake02g110100.v3.1	MODIFIER
25Gy	K009	C> -T	Chr2	16662043-16662044	OsKitaake02g170500.v3.1	MODIFIER
25Gy	K009	C> +T	Chr3	4635408-4635409	OsKitaake03g067200.v3.1	MODIFIER
25Gy	K009	T> -G	Chr3	7987828-7987829	OsKitaake03g110700.v3.1	MODIFIER
25Gy	K009	C> -T	Chr3	20857798-20857799	OsKitaake03g232400.v3.1	MODIFIER
25Gy	K009	G> -T	Chr3	29827478-29827479	OsKitaake03g311800.v3.1	HIGH
25Gy	K009	A> -CCAGCCAG	Chr4	9991666-9991674	OsKitaake04g053600.v3.1	MODIFIER
25Gy	K009	C> -GGAGG	Chr5	18971151-18971156	OsKitaake05g148300.v3.1	MODIFIER
25Gy	K009	C> -GGGAAG	Chr5	18971158-18971164	OsKitaake05g148300.v3.1	MODIFIER
25Gy	K009	G> -TGAT	Chr6	25837537-25837541	OsKitaake06g229800.v3.1	MODIFIER
25Gy	K009	A> -T	Chr7	18790634-18790635	OsKitaake07g152900.v3.1	MODIFIER
25Gy	K009	T> -G	Chr8	3103426-3103427	OsKitaake08g034900.v3.1	MODIFIER
25Gy	K009	T> -ACCAG	Chr8	11686737-11686742	OsKitaake08g102800.v3.1	HIGH
25Gy	K009	C> +A	Chr9	13480176-13480177	OsKitaake09g089733.v3.1	MODIFIER
25Gy	K009	A> +T	Chr10	6588625-6588626	OsKitaake10g045000.v3.1	MODIFIER
25Gy	K009	T> -TCTGGA	Chr10	22020945-22020951	OsKitaake10g178200.v3.1	LOW
25Gy	K009	G> +A	Chr11	5080665-5080666	OsKitaake11g064300.v3.1	MODIFIER
25Gy	K009	A> -GG	Chr11	6426835-6426837	OsKitaake11g076300.v3.1	MODIFIER
25Gy	K009	A> -T	Chr12	23900473-23900474	OsKitaake12g192500.v3.1	MODIFIER
25Gy	K011	G> -TAATGTAAATA	Chr1	30072987-30072998	OsKitaake01g296000.v3.1	MODIFIER
25Gy	K011	A> -ATCT	Chr4	6641633-6641637	OsKitaake04g033700.v3.1	MODIFIER
25Gy	K011	T> -TC	Chr4	16130537-16130539	OsKitaake04g078900.v3.1	MODIFIER
25Gy	K011	T> -CTGTGCCTGTGC	Chr5	6268605-6268617	OsKitaake05g064600.v3.1	MODIFIER
25Gy	K011	C> +T	Chr5	13781521-13781522	OsKitaake05g106800.v3.1	MODIFIER
25Gy	K011	C> -T	Chr6	2246842-2246843	OsKitaake06g029000.v3.1	MODIFIER
25Gy	K011	T> -AAAGCCA	Chr6	14086742-14086749	OsKitaake06g146500.v3.1	MODIFIER
25Gy	K011	T> -C	Chr10	7313276-7313277	OsKitaake10g048000.v3.1	MODIFIER
25Gy	K011	G> -A	Chr10	7881973-7881974	OsKitaake10g049900.v3.1	MODIFIER
25Gy	K011	A> -AG	Chr10	17458023-17458025	OsKitaake10g119000.v3.1	MODIFIER
25Gy	K011	A> -G	Chr12	25116029-25116030	OsKitaake12g203700.v3.1	MODIFIER
25Gy	K013	G> -TCTCGAGCACGCAGCTCAC	Chr1	36037395-36037414	OsKitaake01g382000.v3.1	MODIFIER
25Gy	K013	C> -T	Chr2	2903793-2903794	OsKitaake02g041500.v3.1	MODIFIER
25Gy	K013	T> -TAAAGGAAATCTCTA	Chr2	11960336-11960351	OsKitaake02g135900.v3.1	MODIFIER
25Gy	K013	A> -C	Chr2	13488680-13488681	OsKitaake02g149100.v3.1	MODIFIER
25Gy	K013	G> -TTGA	Chr3	10876825-10876829	OsKitaake03g149100.v3.1	MODIFIER
25Gy	K013	T> -A	Chr4	27284239-27284240	OsKitaake04g198600.v3.1	MODIFIER
25Gy	K013	T> +A	Chr5	7608339-7608340	OsKitaake05g076200.v3.1	MODIFIER
25Gy	K013	T> -G	Chr5	23468624-23468625	OsKitaake05g204600.v3.1	MODIFIER
25Gy	K013	C> -A	Chr8	156174-156175	OsKitaake08g002100.v3.1	MODIFIER
25Gy	K013	C> -AT	Chr8	20532474-20532476	OsKitaake08g152400.v3.1	MODIFIER
25Gy	K013	A> +C	Chr11	17451016-17451017	OsKitaake11g136500.v3.1	MODIFIER
25Gy	K013	G> -C	Chr12	1749023-1749024	OsKitaake12g026400.v3.1	MODIFIER
25Gy	K015	C> +G	Chr1	32791578-32791579	OsKitaake01g332800.v3.1	MODIFIER
25Gy	K015	C> -TAA	Chr3	8775378-8775381	OsKitaake03g119800.v3.1	MODIFIER
25Gy	K015	G> -C	Chr4	945612-945613	OsKitaake04g007200.v3.1	MODIFIER
25Gy	K015	G> -TC	Chr5	4573785-4573787	OsKitaake05g052800.v3.1	MODIFIER
25Gy	K015	T> -C	Chr5	6888263-6888264	OsKitaake05g069400.v3.1	MODIFIER
25Gy	K015	A> -G	Chr5	20738148-20738149	OsKitaake05g165700.v3.1	MODIFIER
25Gy	K015	G> -AAA	Chr5	29922649-29922652	OsKitaake05g286900.v3.1	MODIFIER
25Gy	K015	G> +C	Chr6	18545185-18545186	OsKitaake06g169300.v3.1	MODIFIER
25Gy	K015	A> -TT	Chr7	589802-589804	OsKitaake07g006500.v3.1	HIGH
25Gy	K015	C> +CT	Chr10	12739832-12739834	OsKitaake10g077700.v3.1	MODIFIER
25Gy	K018	C> -TAATTGCAATGTTG	Chr3	15938708-15938722	OsKitaake03g203900.v3.1	MODIFIER
25Gy	K018	T> +A	Chr3	30537492-30537493	OsKitaake03g320500.v3.1	MODIFIER
25Gy	K018	A> +G	Chr4	11802825-11802826	OsKitaake04g057250.v3.1	MODIFIER
25Gy	K018	G> -CTA	Chr4	14464692-14464695	OsKitaake04g068500.v3.1	MODIFIER
25Gy	K018	G> +C	Chr6	6596015-6596016	OsKitaake06g085700.v3.1	MODIFIER
25Gy	K018	T> +A	Chr7	8443452-8443453	OsKitaake07g091500.v3.1	MODIFIER
25Gy	K018	A> +C	Chr10	7990037-7990038	OsKitaake10g050300.v3.1	MODIFIER
25Gy	K018	A> -AATTT	Chr10	22970791-22970796	OsKitaake10g192300.v3.1	MODIFIER
25Gy	K018	G> -ATGAATT	Chr11	628300-628307	OsKitaake11g007500.v3.1	MODIFIER
25Gy	K021	G> +T	Chr5	13824343-13824344	OsKitaake05g107200.v3.1	MODIFIER
25Gy	K021	C> -CCT	Chr6	20349313-20349316	OsKitaake06g181900.v3.1	MODIFIER
25Gy	K021	C> +A	Chr9	19369607-19369608	OsKitaake09g157400.v3.1	MODIFIER
25Gy	K021	C> -TGTG	Chr10	15507761-15507765	OsKitaake10g100100.v3.1	MODIFIER
25Gy	K021	T> -G	Chr10	19035937-19035938	OsKitaake10g136100.v3.1	MODIFIER
25Gy	K021	G> -A	Chr12	622846-622847	OsKitaake12g007900.v3.1	MODIFIER
25Gy	K024	A> +G	Chr4	14559498-14559499	OsKitaake04g069200.v3.1	MODIFIER
25Gy	K024	G> +A	Chr6	24772707-24772708	OsKitaake06g220000.v3.1	MODIFIER
25Gy	K024	A> -TAG	Chr6	30929570-30929573	OsKitaake06g293100.v3.1	MODIFIER
25Gy	K024	T> -G	Chr7	7155629-7155630	OsKitaake07g081100.v3.1	MODIFIER
25Gy	K024	A> -AAACATT	Chr10	1623441-1623448	OsKitaake10g011400.v3.1	MODIFIER
25Gy	K024	A> -TC	Chr10	5271732-5271734	OsKitaake10g037700.v3.1	MODIFIER
25Gy	K024	T> -TTTG	Chr11	7869349-7869353	OsKitaake11g087200.v3.1	MODIFIER
25Gy	K024	G> -A	Chr11	9039077-9039078	OsKitaake11g095800.v3.1	MODIFIER
25Gy	K024	T> -AA	Chr12	23633043-23633045	OsKitaake12g189900.v3.1	MODIFIER
25Gy	K027	A> +T	Chr1	1400253-1400254	OsKitaake01g016900.v3.1	MODIFIER
25Gy	K027	G> +AT	Chr1	4340757-4340759	OsKitaake01g057700.v3.1	MODIFIER
25Gy	K027	G> +T	Chr1	5210846-5210847	OsKitaake01g068100.v3.1	MODIFIER
25Gy	K027	T> -C	Chr1	10643460-10643461	OsKitaake01g132100.v3.1	MODIFIER
25Gy	K027	C> +TT	Chr1	41290335-41290337	OsKitaake01g451200.v3.1	MODIFIER
25Gy	K027	T> +TTC	Chr2	5543816-5543819	OsKitaake02g076200.v3.1	MODIFIER
25Gy	K027	T> -A	Chr3	34755947-34755948	OsKitaake03g378500.v3.1	MODIFIER
25Gy	K027	A> +T	Chr5	28699277-28699278	OsKitaake05g269600.v3.1	MODIFIER
25Gy	K027	G> +T	Chr9	3543925-3543926	OsKitaake09g018200.v3.1	MODIFIER
25Gy	K027	T> -CTAATCCAATGC	Chr11	5460426-5460438	OsKitaake11g066900.v3.1	MODIFIER
50Gy	K031	A> C	Chr1	8708255-8708255	OsKitaake01g109200.1.v3.1	MODIFIER
50Gy	K031	G> T	Chr1	13628631-13628631	OsKitaake01g158500.1.v3.1	MODIFIER
50Gy	K031	T> C	Chr1	15083393-15083393	OsKitaake01g143700.1.v3.1	MODIFIER
50Gy	K031	C> T	Chr2	19308152-19308152	OsKitaake02g189000.1.v3.1	MODIFIER
50Gy	K031	A> G	Chr2	34223510-34223510	OsKitaake02g355500.1.v3.1	MODIFIER
50Gy	K031	G> T	Chr2	34635771-34635771	OsKitaake02g360600.1.v3.1	LOW
50Gy	K031	G> T	Chr2	34635772-34635772	OsKitaake02g360600.1.v3.1	MODERATE
50Gy	K031	C> T	Chr3	2984097-2984097	OsKitaake03g042100.1.v3.1	LOW
50Gy	K031	G> A	Chr3	4861842-4861842	OsKitaake03g070000.1.v3.1	MODIFIER
50Gy	K031	G> A	Chr3	13058002-13058002	OsKitaake03g175100.1.v3.1	MODIFIER
50Gy	K031	A> G	Chr3	17115430-17115430	OsKitaake03g212600.1.v3.1	MODIFIER
50Gy	K031	T> C	Chr3	24525635-24525635	OsKitaake03g262300.1.v3.1	MODIFIER
50Gy	K031	G> A	Chr3	31357156-31357156	OsKitaake03g330500.5.v3.1	MODIFIER
50Gy	K031	A> T	Chr3	31357157-31357157	OsKitaake03g330500.5.v3.1	MODIFIER
50Gy	K031	G> T	Chr4	33478612-33478612	OsKitaake04g275400.1.v3.1	HIGH
50Gy	K031	C> T	Chr5	20602738-20602738	OsKitaake05g164300.1.v3.1	MODERATE
50Gy	K031	C> T	Chr5	25303207-25303207	OsKitaake05g220600.1.v3.1	MODIFIER
50Gy	K031	C> T	Chr6	3297463-3297463	OsKitaake06g045900.1.v3.1	MODIFIER
50Gy	K031	G> C	Chr7	968318-968318	OsKitaake07g012300.1.v3.1	MODERATE
50Gy	K031	T> C	Chr7	20979944-20979944	OsKitaake07g173100.1.v3.1	MODIFIER
50Gy	K031	G> A	Chr7	23146979-23146979	OsKitaake07g199700.1.v3.1	MODIFIER
50Gy	K031	T> C	Chr7	24931206-24931206	OsKitaake07g223000.1.v3.1	MODERATE
50Gy	K031	G> T	Chr7	28928330-28928330	OsKitaake07g276350.1.v3.1	MODIFIER
50Gy	K031	A> T	Chr7	29511478-29511478	OsKitaake07g284400.1.v3.1	MODIFIER
50Gy	K031	C> T	Chr9	10474065-10474065	OsKitaake09g065300.2.v3.1	MODIFIER
50Gy	K031	T> A	Chr9	15014803-15014803	OsKitaake09g103700.1.v3.1	MODERATE
50Gy	K031	G> A	Chr9	16001672-16001672	OsKitaake09g114400.1.v3.1	MODIFIER
50Gy	K031	A> G	Chr10	23906430-23906430	OsKitaake10g206300.1.v3.1	MODERATE
50Gy	K031	G> T	Chr11	4445977-4445977	OsKitaake11g059600.1.v3.1	MODIFIER
50Gy	K031	T> A	Chr11	7981019-7981019	OsKitaake11g088000.2.v3.1	MODIFIER
50Gy	K031	C> T	Chr11	9984712-9984712	OsKitaake11g101701.1.v3.1	MODIFIER
50Gy	K031	C> T	Chr11	23671736-23671736	OsKitaake11g189300.1.v3.1	MODIFIER
50Gy	K031	A> T	Chr12	4608963-4608963	OsKitaake12g061000.1.v3.1	MODERATE
50Gy	K031	C> T	Chr12	20741236-20741236	OsKitaake12g162100.1.v3.1	MODIFIER
50Gy	K034	A> G	Chr1	32315969-32315969	OsKitaake01g326400.1.v3.1	MODIFIER
50Gy	K034	T> G	Chr1	34366709-34366709	OsKitaake01g355250.1.v3.1	MODIFIER
50Gy	K034	T> C	Chr2	17711972-17711972	OsKitaake02g177500.1.v3.1	MODIFIER
50Gy	K034	T> C	Chr3	2074863-2074863	OsKitaake03g029600.1.v3.1	MODIFIER
50Gy	K034	T> C	Chr3	24528762-24528762	OsKitaake03g262400.1.v3.1	MODIFIER
50Gy	K034	C> T	Chr3	25555696-25555696	OsKitaake03g270100.1.v3.1	MODIFIER
50Gy	K034	A> T	Chr4	31091560-31091560	OsKitaake04g242000.1.v3.1	MODIFIER
50Gy	K034	C> T	Chr6	1686055-1686055	OsKitaake06g020400.1.v3.1	LOW
50Gy	K034	A> C	Chr6	7579803-7579803	OsKitaake06g097400.1.v3.1	MODIFIER
50Gy	K034	T> G	Chr7	3533705-3533705	OsKitaake07g045100.1.v3.1	MODIFIER
50Gy	K034	G> A	Chr7	14818769-14818769	OsKitaake07g124800.1.v3.1	MODIFIER
50Gy	K034	G> A	Chr7	14818770-14818770	OsKitaake07g124800.1.v3.1	MODIFIER
50Gy	K034	C> T	Chr8	9645373-9645373	OsKitaake08g090700.1.v3.1	MODIFIER
50Gy	K034	G> A	Chr8	16167923-16167923	OsKitaake08g124232.1.v3.1	MODIFIER
50Gy	K034	G> A	Chr10	9687302-9687302	OsKitaake10g056700.1.v3.1	MODIFIER
50Gy	K034	T> A	Chr10	17349132-17349132	OsKitaake10g118500.1.v3.1	MODIFIER
50Gy	K034	C> A	Chr11	11185402-11185402	OsKitaake11g107400.1.v3.1	MODIFIER
50Gy	K037	C> T	Chr1	29190514-29190514	OsKitaake01g284300.1.v3.1	MODIFIER
50Gy	K037	G> C	Chr1	33133181-33133181	OsKitaake01g338100.1.v3.1	MODIFIER
50Gy	K037	T> G	Chr2	36214837-36214837	OsKitaake02g382800.1.v3.1	MODIFIER
50Gy	K037	T> C	Chr2	36817529-36817529	OsKitaake02g393600.1.v3.1	MODIFIER
50Gy	K037	A> G	Chr3	9993309-9993309	OsKitaake03g136700.1.v3.1	MODERATE
50Gy	K037	G> A	Chr3	12624771-12624771	OsKitaake03g170300.1.v3.1	MODIFIER
50Gy	K037	G> T	Chr3	33311848-33311848	OsKitaake03g355650.1.v3.1	MODIFIER
50Gy	K037	G> A	Chr3	34393501-34393501	OsKitaake03g373300.1.v3.1	MODIFIER
50Gy	K037	C> T	Chr4	20951561-20951561	OsKitaake04g114600.1.v3.1	MODIFIER
50Gy	K037	A> G	Chr4	22774191-22774191	OsKitaake04g136000.1.v3.1	MODIFIER
50Gy	K037	A> G	Chr5	3028985-3028985	OsKitaake05g035700.1.v3.1	MODIFIER
50Gy	K037	G> A	Chr5	19728302-19728302	OsKitaake05g155900.1.v3.1	MODIFIER
50Gy	K037	T> C	Chr6	9315179-9315179	OsKitaake06g110700.1.v3.1	MODIFIER
50Gy	K037	T> A	Chr6	29267036-29267036	OsKitaake06g271000.1.v3.1	MODIFIER
50Gy	K037	G> A	Chr7	10917529-10917529	OsKitaake07g103600.1.v3.1	MODIFIER
50Gy	K037	G> A	Chr8	4802574-4802574	OsKitaake08g054500.1.v3.1	MODIFIER
50Gy	K037	C> T	Chr8	18474069-18474069	OsKitaake08g137500.1.v3.1	MODIFIER
50Gy	K037	T> G	Chr11	1462985-1462985	OsKitaake11g019200.1.v3.1	MODIFIER
50Gy	K037	T> G	Chr11	21041418-21041418	OsKitaake11g166600.1.v3.1	MODIFIER
50Gy	K037	G> A	Chr12	5084043-5084043	OsKitaake12g064600.1.v3.1	MODIFIER
50Gy	K037	A> T	Chr12	24073086-24073086	OsKitaake12g193800.1.v3.1	MODIFIER
50Gy	K040	T> A	Chr1	2806672-2806672	OsKitaake01g035400.1.v3.1	MODERATE
50Gy	K040	G> A	Chr1	10535356-10535356	OsKitaake01g131600.1.v3.1	MODIFIER
50Gy	K040	T> A	Chr1	12495499-12495499	OsKitaake01g150700.1.v3.1	MODIFIER
50Gy	K040	C> G	Chr1	23477023-23477023	OsKitaake01g224900.1.v3.1	MODIFIER
50Gy	K040	C> T	Chr1	27348660-27348660	OsKitaake01g266400.1.v3.1	MODIFIER
50Gy	K040	T> C	Chr1	30683928-30683928	OsKitaake01g303800.1.v3.1	MODIFIER
50Gy	K040	T> A	Chr1	40048764-40048764	OsKitaake01g434200.1.v3.1	MODIFIER
50Gy	K040	A> G	Chr1	41615472-41615472	OsKitaake01g454400.1.v3.1	MODIFIER
50Gy	K040	G> A	Chr1	41975203-41975203	OsKitaake01g460032.1.v3.1	MODIFIER
50Gy	K040	T> C	Chr1	43798179-43798179	OsKitaake01g488000.1.v3.1	LOW
50Gy	K040	G> A	Chr2	16474422-16474422	OsKitaake02g168600.2.v3.1	MODIFIER
50Gy	K040	G> A	Chr2	25885630-25885630	OsKitaake02g255200.1.v3.1	MODIFIER
50Gy	K040	A> T	Chr2	36398281-36398281	OsKitaake02g385800.1.v3.1	MODIFIER
50Gy	K040	A> T	Chr3	6228794-6228794	OsKitaake03g089000.1.v3.1	MODIFIER
50Gy	K040	G> A	Chr3	7417704-7417704	OsKitaake03g103300.1.v3.1	MODIFIER
50Gy	K040	C> A	Chr3	10762150-10762150	OsKitaake03g148000.1.v3.1	MODIFIER
50Gy	K040	G> A	Chr3	12670130-12670130	OsKitaake03g170900.1.v3.1	MODIFIER
50Gy	K040	T> G	Chr3	17459777-17459777	OsKitaake03g215000.1.v3.1	MODIFIER
50Gy	K040	T> C	Chr3	17848210-17848210	OsKitaake03g218600.1.v3.1	MODIFIER
50Gy	K040	T> C	Chr3	25488855-25488855	OsKitaake03g269100.2.v3.1	MODIFIER
50Gy	K040	T> C	Chr3	31071202-31071202	OsKitaake03g326200.1.v3.1	MODIFIER
50Gy	K040	C> T	Chr3	31480126-31480126	OsKitaake03g331700.1.v3.1	MODIFIER
50Gy	K040	T> C	Chr4	13483502-13483502	OsKitaake04g064600.1.v3.1	MODERATE
50Gy	K040	A> G	Chr4	31113951-31113951	OsKitaake04g242500.1.v3.1	MODIFIER
50Gy	K040	T> A	Chr5	1375022-1375022	OsKitaake05g017100.1.v3.1	MODIFIER
50Gy	K040	C> T	Chr5	4448727-4448727	OsKitaake05g051700.1.v3.1	MODIFIER
50Gy	K040	G> A	Chr5	16629231-16629231	OsKitaake05g127200.1.v3.1	MODERATE
50Gy	K040	A> T	Chr5	20944659-20944659	OsKitaake05g167800.1.v3.1	MODIFIER
50Gy	K040	A> G	Chr5	26130779-26130779	OsKitaake05g230800.1.v3.1	MODIFIER
50Gy	K040	G> A	Chr5	27872703-27872703	OsKitaake05g256100.1.v3.1	MODIFIER
50Gy	K040	T> A	Chr6	1018826-1018826	OsKitaake06g011400.1.v3.1	MODIFIER
50Gy	K040	C> G	Chr6	4526074-4526074	OsKitaake06g062400.1.v3.1	LOW
50Gy	K040	A> C	Chr6	10241213-10241213	OsKitaake06g116600.1.v3.1	MODIFIER
50Gy	K040	G> A	Chr6	25164216-25164216	OsKitaake06g222800.1.v3.1	MODIFIER
50Gy	K040	T> C	Chr7	16107417-16107417	OsKitaake07g133700.1.v3.1	MODIFIER
50Gy	K040	G> A	Chr7	17453920-17453920	OsKitaake07g141800.1.v3.1	MODIFIER
50Gy	K040	T> C	Chr7	18237773-18237773	OsKitaake07g147600.1.v3.1	MODIFIER
50Gy	K040	A> C	Chr7	18883098-18883098	OsKitaake07g153400.1.v3.1	MODIFIER
50Gy	K040	C> A	Chr7	21773815-21773815	OsKitaake07g183000.1.v3.1	MODIFIER
50Gy	K040	G> A	Chr7	25359583-25359583	OsKitaake07g229600.2.v3.1	MODIFIER
50Gy	K040	G> A	Chr7	29054221-29054221	OsKitaake07g277300.1.v3.1	MODIFIER
50Gy	K040	A> G	Chr8	5816773-5816773	OsKitaake08g063800.1.v3.1	MODIFIER
50Gy	K040	G> T	Chr9	6825913-6825913	OsKitaake09g039100.2.v3.1	MODIFIER
50Gy	K040	C> T	Chr9	6825914-6825914	OsKitaake09g039100.2.v3.1	MODIFIER
50Gy	K040	A> G	Chr10	12432846-12432846	OsKitaake10g074800.1.v3.1	MODIFIER
50Gy	K040	T> C	Chr11	4234656-4234656	OsKitaake11g057000.1.v3.1	MODIFIER
50Gy	K040	T> A	Chr11	22373018-22373018	OsKitaake11g177300.1.v3.1	MODIFIER
50Gy	K040	G> T	Chr12	6682539-6682539	OsKitaake12g076450.1.v3.1	MODIFIER
50Gy	K040	A> G	Chr12	6682540-6682540	OsKitaake12g076450.1.v3.1	MODIFIER
50Gy	K040	C> T	Chr12	23955586-23955586	OsKitaake12g192825.1.v3.1	MODIFIER
50Gy	K043	T> A	Chr1	4742035-4742035	OsKitaake01g063300.1.v3.1	MODIFIER
50Gy	K043	C> T	Chr1	7833926-7833926	OsKitaake01g098200.1.v3.1	MODIFIER
50Gy	K043	G> C	Chr1	9478169-9478169	OsKitaake01g121500.1.v3.1	MODIFIER
50Gy	K043	G> A	Chr1	15740213-15740213	OsKitaake01g171600.1.v3.1	MODIFIER
50Gy	K043	G> T	Chr1	15740214-15740214	OsKitaake01g171600.1.v3.1	MODIFIER
50Gy	K043	T> A	Chr1	38388704-38388704	OsKitaake01g409900.1.v3.1	MODIFIER
50Gy	K043	A> T	Chr1	39782875-39782875	OsKitaake01g430200.1.v3.1	MODIFIER
50Gy	K043	C> G	Chr2	9510058-9510058	OsKitaake02g116300.1.v3.1	MODIFIER
50Gy	K043	T> C	Chr2	11524483-11524483	OsKitaake02g133400.1.v3.1	MODIFIER
50Gy	K043	A> G	Chr2	12672087-12672087	OsKitaake02g141701.1.v3.1	MODIFIER
50Gy	K043	G> A	Chr2	20860413-20860413	OsKitaake02g201700.1.v3.1	MODIFIER
50Gy	K043	C> T	Chr3	1919565-1919565	OsKitaake03g027401.1.v3.1	MODIFIER
50Gy	K043	T> C	Chr3	2855192-2855192	OsKitaake03g040100.1.v3.1	MODIFIER
50Gy	K043	C> G	Chr3	4409205-4409205	OsKitaake03g063500.1.v3.1	LOW
50Gy	K043	G> A	Chr3	6938837-6938837	OsKitaake03g097800.1.v3.1	MODIFIER
50Gy	K043	G> A	Chr3	12262731-12262731	OsKitaake03g165500.1.v3.1	MODIFIER
50Gy	K043	T> G	Chr4	1163502-1163502	OsKitaake04g009300.1.v3.1	MODIFIER
50Gy	K043	T> C	Chr4	7368499-7368499	OsKitaake04g037500.1.v3.1	MODIFIER
50Gy	K043	G> A	Chr4	17791794-17791794	OsKitaake04g089100.1.v3.1	MODIFIER
50Gy	K043	T> C	Chr4	22998486-22998486	OsKitaake04g139400.1.v3.1	MODIFIER
50Gy	K043	A> T	Chr4	26471050-26471050	OsKitaake04g189900.1.v3.1	MODIFIER
50Gy	K043	C> T	Chr4	26931465-26931465	OsKitaake04g195500.1.v3.1	MODIFIER
50Gy	K043	C> T	Chr4	27158845-27158845	OsKitaake04g197600.1.v3.1	MODIFIER
50Gy	K043	T> C	Chr4	30746773-30746773	OsKitaake04g237300.1.v3.1	LOW
50Gy	K043	T> G	Chr4	31121125-31121125	OsKitaake04g242701.1.v3.1	MODIFIER
50Gy	K043	G> A	Chr4	34269342-34269342	OsKitaake04g284990.1.v3.1	MODIFIER
50Gy	K043	C> A	Chr5	1729440-1729440	OsKitaake05g020100.2.v3.1	MODIFIER
50Gy	K043	T> C	Chr5	27417694-27417694	OsKitaake05g248600.1.v3.1	MODIFIER
50Gy	K043	G> A	Chr6	11293693-11293693	OsKitaake06g124900.1.v3.1	MODIFIER
50Gy	K043	A> G	Chr6	21288443-21288443	OsKitaake06g188700.1.v3.1	MODIFIER
50Gy	K043	G> A	Chr7	5549908-5549908	OsKitaake07g067600.1.v3.1	MODIFIER
50Gy	K043	G> A	Chr8	1446021-1446021	OsKitaake08g017900.1.v3.1	HIGH
50Gy	K043	C> T	Chr9	17253837-17253837	OsKitaake09g129600.1.v3.1	MODIFIER
50Gy	K043	C> A	Chr10	16984621-16984621	OsKitaake10g116500.2.v3.1	MODIFIER
50Gy	K043	T> A	Chr12	24074895-24074895	OsKitaake12g193800.1.v3.1	MODIFIER
50Gy	K046	G> A	Chr1	6535285-6535285	OsKitaake01g082600.1.v3.1	MODIFIER
50Gy	K046	A> T	Chr2	12256397-12256397	OsKitaake02g138900.1.v3.1	MODIFIER
50Gy	K046	T> A	Chr2	22898220-22898220	OsKitaake02g222900.1.v3.1	MODIFIER
50Gy	K046	T> C	Chr2	24535811-24535811	OsKitaake02g243466.1.v3.1	MODIFIER
50Gy	K046	T> A	Chr2	24535860-24535860	OsKitaake02g243466.1.v3.1	MODIFIER
50Gy	K046	C> T	Chr3	2549711-2549711	OsKitaake03g035800.1.v3.1	MODIFIER
50Gy	K046	C> T	Chr4	35518418-35518418	OsKitaake04g302200.1.v3.1	MODIFIER
50Gy	K046	G> A	Chr5	27135035-27135035	OsKitaake05g244600.2.v3.1	MODIFIER
50Gy	K046	A> G	Chr6	8503940-8503940	OsKitaake06g105800.1.v3.1	MODIFIER
50Gy	K046	C> T	Chr6	11252056-11252056	OsKitaake06g124400.1.v3.1	MODIFIER
50Gy	K046	G> A	Chr6	24086206-24086206	OsKitaake06g213203.1.v3.1	MODIFIER
50Gy	K046	A> G	Chr6	28957819-28957819	OsKitaake06g267500.1.v3.1	MODIFIER
50Gy	K046	T> C	Chr7	8439230-8439230	OsKitaake07g091500.1.v3.1	MODIFIER
50Gy	K046	G> T	Chr7	22043786-22043786	OsKitaake07g185600.1.v3.1	MODERATE
50Gy	K046	G> A	Chr7	28680088-28680088	OsKitaake07g273400.1.v3.1	MODIFIER
50Gy	K046	C> T	Chr8	22191987-22191987	OsKitaake08g169500.1.v3.1	MODIFIER
50Gy	K046	G> A	Chr9	21685479-21685479	OsKitaake09g190800.1.v3.1	MODERATE
50Gy	K046	G> T	Chr9	21685480-21685480	OsKitaake09g190800.1.v3.1	MODERATE
50Gy	K046	G> A	Chr10	12422829-12422829	OsKitaake10g074700.1.v3.1	MODIFIER
50Gy	K046	C> G	Chr10	13650726-13650726	OsKitaake10g082700.1.v3.1	MODIFIER
50Gy	K046	T> A	Chr10	15210824-15210824	OsKitaake10g096800.1.v3.1	MODIFIER
50Gy	K046	T> G	Chr10	15669357-15669357	OsKitaake10g102300.1.v3.1	MODIFIER
50Gy	K046	A> G	Chr10	15792559-15792559	OsKitaake10g102901.1.v3.1	MODIFIER
50Gy	K046	C> T	Chr10	17948685-17948685	OsKitaake10g126200.1.v3.1	LOW
50Gy	K046	A> T	Chr10	20291933-20291933	OsKitaake10g154200.1.v3.1	MODIFIER
50Gy	K046	A> T	Chr11	8703443-8703443	OsKitaake11g093901.1.v3.1	MODIFIER
50Gy	K046	C> G	Chr11	8938129-8938129	OsKitaake11g095400.1.v3.1	MODIFIER
50Gy	K046	C> A	Chr11	25984461-25984461	OsKitaake11g209300.1.v3.1	MODIFIER
50Gy	K046	C> T	Chr12	2778575-2778575	OsKitaake12g041200.1.v3.1	MODIFIER
50Gy	K046	C> T	Chr12	2778576-2778576	OsKitaake12g041200.1.v3.1	MODIFIER
50Gy	K046	C> A	Chr12	6433228-6433228	OsKitaake12g074000.1.v3.1	MODIFIER
50Gy	K049	A> G	Chr1	5311281-5311281	OsKitaake01g069000.1.v3.1	MODIFIER
50Gy	K049	T> C	Chr1	6890431-6890431	OsKitaake01g086600.2.v3.1	MODIFIER
50Gy	K049	A> T	Chr1	15730481-15730481	OsKitaake01g171400.1.v3.1	MODIFIER
50Gy	K049	C> G	Chr1	17764453-17764453	OsKitaake01g180700.1.v3.1	MODIFIER
50Gy	K049	C> G	Chr1	30974045-30974045	OsKitaake01g308400.1.v3.1	LOW
50Gy	K049	C> A	Chr1	34509396-34509396	OsKitaake01g361350.1.v3.1	MODIFIER
50Gy	K049	T> A	Chr1	39302897-39302897	OsKitaake01g422600.1.v3.1	MODIFIER
50Gy	K049	G> A	Chr1	40384285-40384285	OsKitaake01g438450.1.v3.1	MODIFIER
50Gy	K049	A> T	Chr2	669991-669991	OsKitaake02g009800.1.v3.1	MODERATE
50Gy	K049	A> C	Chr2	3502918-3502918	OsKitaake02g050900.1.v3.1	MODIFIER
50Gy	K049	T> C	Chr2	4241254-4241254	OsKitaake02g060000.1.v3.1	MODIFIER
50Gy	K049	C> T	Chr2	16357772-16357772	OsKitaake02g167800.1.v3.1	MODIFIER
50Gy	K049	C> T	Chr2	25759748-25759748	OsKitaake02g254600.1.v3.1	MODIFIER
50Gy	K049	A> T	Chr2	26585310-26585310	OsKitaake02g265700.1.v3.1	MODIFIER
50Gy	K049	C> A	Chr3	806336-806336	OsKitaake03g012800.1.v3.1	MODIFIER
50Gy	K049	G> T	Chr3	806338-806338	OsKitaake03g012800.1.v3.1	MODIFIER
50Gy	K049	C> G	Chr4	11914013-11914013	OsKitaake04g057900.1.v3.1	MODIFIER
50Gy	K049	A> T	Chr4	12502571-12502571	OsKitaake04g060332.1.v3.1	MODIFIER
50Gy	K049	A> T	Chr4	20288063-20288063	OsKitaake04g107800.1.v3.1	MODIFIER
50Gy	K049	G> A	Chr4	22395043-22395043	OsKitaake04g131300.1.v3.1	MODIFIER
50Gy	K049	C> T	Chr4	24989081-24989081	OsKitaake04g167200.3.v3.1	MODIFIER
50Gy	K049	A> G	Chr5	592932-592932	OsKitaake05g006200.1.v3.1	MODIFIER
50Gy	K049	C> T	Chr5	10829520-10829520	OsKitaake05g092900.1.v3.1	LOW
50Gy	K049	A> C	Chr5	17001315-17001315	OsKitaake05g130500.1.v3.1	MODERATE
50Gy	K049	T> A	Chr5	18681250-18681250	OsKitaake05g145800.1.v3.1	MODIFIER
50Gy	K049	C> T	Chr5	25725002-25725002	OsKitaake05g225900.1.v3.1	MODIFIER
50Gy	K049	A> G	Chr5	26581401-26581401	OsKitaake05g236400.1.v3.1	MODIFIER
50Gy	K049	G> A	Chr5	27682884-27682884	OsKitaake05g252900.1.v3.1	MODIFIER
50Gy	K049	C> T	Chr5	28490096-28490096	OsKitaake05g265400.1.v3.1	MODERATE
50Gy	K049	T> C	Chr6	12691388-12691388	OsKitaake06g135600.1.v3.1	MODERATE
50Gy	K049	C> T	Chr6	16141839-16141839	OsKitaake06g155100.1.v3.1	LOW
50Gy	K049	A> G	Chr6	29543064-29543064	OsKitaake06g274500.1.v3.1	MODERATE
50Gy	K049	A> G	Chr8	4952143-4952143	OsKitaake08g055400.1.v3.1	MODIFIER
50Gy	K049	G> T	Chr8	9590103-9590103	OsKitaake08g090100.1.v3.1	MODIFIER
50Gy	K049	G> C	Chr8	20070707-20070707	OsKitaake08g147900.1.v3.1	MODIFIER
50Gy	K049	G> T	Chr8	24533058-24533058	OsKitaake08g190800.1.v3.1	MODIFIER
50Gy	K049	T> G	Chr9	10540381-10540381	OsKitaake09g065900.1.v3.1	MODIFIER
50Gy	K049	T> A	Chr10	1011988-1011988	OsKitaake10g007200.1.v3.1	MODIFIER
50Gy	K049	G> A	Chr10	5288401-5288401	OsKitaake10g037801.1.v3.1	LOW
50Gy	K049	T> C	Chr10	11314137-11314137	OsKitaake10g066900.1.v3.1	MODIFIER
50Gy	K049	G> A	Chr10	18969296-18969296	OsKitaake10g135300.1.v3.1	MODIFIER
50Gy	K049	G> T	Chr10	19677563-19677563	OsKitaake10g145700.1.v3.1	MODIFIER
50Gy	K049	G> T	Chr10	19677564-19677564	OsKitaake10g145700.1.v3.1	MODIFIER
50Gy	K049	A> T	Chr11	6479883-6479883	OsKitaake11g077000.1.v3.1	MODIFIER
50Gy	K049	A> C	Chr11	15544651-15544651	OsKitaake11g125400.1.v3.1	MODIFIER
50Gy	K049	G> A	Chr12	18164229-18164229	OsKitaake12g133500.1.v3.1	MODIFIER
50Gy	K052	C> T	Chr1	36905552-36905552	OsKitaake01g393032.1.v3.1	MODIFIER
50Gy	K052	C> T	Chr2	439462-439462	OsKitaake02g006200.1.v3.1	MODERATE
50Gy	K052	A> G	Chr2	832792-832792	OsKitaake02g011600.1.v3.1	MODIFIER
50Gy	K052	T> C	Chr2	2886442-2886442	OsKitaake02g041300.1.v3.1	MODIFIER
50Gy	K052	T> C	Chr2	3325345-3325345	OsKitaake02g048400.1.v3.1	MODIFIER
50Gy	K052	C> T	Chr2	19412675-19412675	OsKitaake02g190050.1.v3.1	MODIFIER
50Gy	K052	A> T	Chr2	21284628-21284628	OsKitaake02g205200.1.v3.1	MODIFIER
50Gy	K052	C> T	Chr2	21284629-21284629	OsKitaake02g205200.1.v3.1	MODIFIER
50Gy	K052	C> T	Chr2	26231138-26231138	OsKitaake02g260500.1.v3.1	MODIFIER
50Gy	K052	G> A	Chr3	14196652-14196652	OsKitaake03g185200.1.v3.1	MODIFIER
50Gy	K052	T> A	Chr3	16200774-16200774	OsKitaake03g206400.1.v3.1	MODIFIER
50Gy	K052	A> C	Chr3	26738672-26738672	OsKitaake03g277800.1.v3.1	MODIFIER
50Gy	K052	A> G	Chr4	22559209-22559209	OsKitaake04g133400.1.v3.1	MODIFIER
50Gy	K052	G> C	Chr4	27686624-27686624	OsKitaake04g203800.1.v3.1	MODIFIER
50Gy	K052	G> T	Chr5	1670675-1670675	OsKitaake05g019000.1.v3.1	MODIFIER
50Gy	K052	T> C	Chr5	6915114-6915114	OsKitaake05g069700.1.v3.1	MODIFIER
50Gy	K052	A> G	Chr5	16373160-16373160	OsKitaake05g125400.1.v3.1	MODIFIER
50Gy	K052	T> C	Chr5	22525813-22525813	OsKitaake05g184400.1.v3.1	MODIFIER
50Gy	K052	A> G	Chr6	22142857-22142857	OsKitaake06g194600.1.v3.1	MODIFIER
50Gy	K052	C> A	Chr6	25328604-25328604	OsKitaake06g224800.1.v3.1	MODERATE
50Gy	K052	C> A	Chr7	308130-308130	OsKitaake07g002500.1.v3.1	MODIFIER
50Gy	K052	C> T	Chr7	15685359-15685359	OsKitaake07g129800.1.v3.1	MODIFIER
50Gy	K052	A> G	Chr7	18778994-18778994	OsKitaake07g152800.1.v3.1	MODIFIER
50Gy	K052	G> A	Chr8	774604-774604	OsKitaake08g011200.1.v3.1	MODIFIER
50Gy	K052	G> T	Chr8	774605-774605	OsKitaake08g011200.1.v3.1	MODIFIER
50Gy	K052	A> G	Chr8	21471182-21471182	OsKitaake08g161800.1.v3.1	MODIFIER
50Gy	K052	C> T	Chr9	15484247-15484247	OsKitaake09g108900.1.v3.1	LOW
50Gy	K052	G> T	Chr10	465973-465973	OsKitaake10g003400.1.v3.1	MODIFIER
50Gy	K052	G> T	Chr10	7036883-7036883	OsKitaake10g046700.1.v3.1	MODIFIER
50Gy	K052	G> A	Chr10	13749800-13749800	OsKitaake10g083800.1.v3.1	MODIFIER
50Gy	K052	C> T	Chr10	19127015-19127015	OsKitaake10g137600.1.v3.1	MODIFIER
50Gy	K052	A> T	Chr10	19129535-19129535	OsKitaake10g137700.1.v3.1	HIGH
50Gy	K052	A> C	Chr10	23532298-23532298	OsKitaake10g201300.1.v3.1	MODIFIER
50Gy	K052	C> G	Chr11	7306397-7306397	OsKitaake11g083200.1.v3.1	MODIFIER
50Gy	K052	C> T	Chr11	10080239-10080239	OsKitaake11g102600.1.v3.1	MODIFIER
50Gy	K052	T> C	Chr12	4193203-4193203	OsKitaake12g057400.1.v3.1	MODIFIER
50Gy	K052	A> T	Chr12	5883369-5883369	OsKitaake12g070900.1.v3.1	MODIFIER
50Gy	K052	T> C	Chr12	22805211-22805211	OsKitaake12g179900.1.v3.1	MODIFIER
50Gy	K055	C> A	Chr1	9190459-9190459	OsKitaake01g118100.1.v3.1	MODIFIER
50Gy	K055	T> G	Chr1	20719410-20719410	OsKitaake01g202900.1.v3.1	MODIFIER
50Gy	K055	T> C	Chr1	28531496-28531496	OsKitaake01g276900.1.v3.1	MODIFIER
50Gy	K055	G> A	Chr3	25984506-25984506	OsKitaake03g274150.1.v3.1	MODIFIER
50Gy	K055	A> G	Chr3	26430183-26430183	OsKitaake03g275800.1.v3.1	MODIFIER
50Gy	K055	C> A	Chr4	16075435-16075435	OsKitaake04g075600.1.v3.1	MODIFIER
50Gy	K055	G> A	Chr4	35442755-35442755	OsKitaake04g300500.1.v3.1	MODIFIER
50Gy	K055	A> C	Chr4	36729565-36729565	OsKitaake04g319800.1.v3.1	MODIFIER
50Gy	K055	C> T	Chr5	28623164-28623164	OsKitaake05g268200.1.v3.1	LOW
50Gy	K055	A> G	Chr6	1230601-1230601	OsKitaake06g014300.1.v3.1	MODERATE
50Gy	K055	C> T	Chr6	1230602-1230602	OsKitaake06g014300.1.v3.1	MODERATE
50Gy	K055	T> C	Chr6	4064943-4064943	OsKitaake06g057200.1.v3.1	MODIFIER
50Gy	K055	G> T	Chr6	30872007-30872007	OsKitaake06g292100.1.v3.1	MODIFIER
50Gy	K055	T> A	Chr7	16573839-16573839	OsKitaake07g136000.1.v3.1	MODIFIER
50Gy	K055	G> T	Chr8	2329400-2329400	OsKitaake08g027700.1.v3.1	MODIFIER
50Gy	K055	G> C	Chr8	19348153-19348153	OsKitaake08g142000.1.v3.1	MODIFIER
50Gy	K055	T> A	Chr8	21514477-21514477	OsKitaake08g161950.1.v3.1	MODIFIER
50Gy	K055	C> A	Chr9	9148551-9148551	OsKitaake09g053600.1.v3.1	MODIFIER
50Gy	K055	A> G	Chr9	15073795-15073795	OsKitaake09g104400.1.v3.1	MODIFIER
50Gy	K055	G> T	Chr9	17376807-17376807	OsKitaake09g130500.1.v3.1	MODIFIER
50Gy	K055	A> T	Chr10	11355491-11355491	OsKitaake10g067185.1.v3.1	MODIFIER
50Gy	K055	C> T	Chr11	5638837-5638837	OsKitaake11g069100.1.v3.1	MODIFIER
50Gy	K055	T> A	Chr11	9059761-9059761	OsKitaake11g096100.1.v3.1	MODIFIER
50Gy	K055	T> A	Chr11	9059763-9059763	OsKitaake11g096100.1.v3.1	MODIFIER
50Gy	K055	T> A	Chr11	9059764-9059764	OsKitaake11g096100.1.v3.1	MODIFIER
50Gy	K055	C> A	Chr12	34496-34496	OsKitaake12g000400.1.v3.1	MODERATE
50Gy	K058	C> T	Chr1	16771709-16771709	OsKitaake01g178000.1.v3.1	MODIFIER
50Gy	K058	A> G	Chr1	20582621-20582621	OsKitaake01g201000.1.v3.1	MODIFIER
50Gy	K058	T> C	Chr1	25497491-25497491	OsKitaake01g247300.1.v3.1	MODIFIER
50Gy	K058	A> C	Chr1	28687093-28687093	OsKitaake01g278400.1.v3.1	MODERATE
50Gy	K058	G> A	Chr1	43477823-43477823	OsKitaake01g481700.1.v3.1	MODERATE
50Gy	K058	A> C	Chr1	43696681-43696681	OsKitaake01g485900.1.v3.1	MODIFIER
50Gy	K058	G> A	Chr2	6513339-6513339	OsKitaake02g088400.1.v3.1	MODIFIER
50Gy	K058	C> T	Chr2	16350191-16350191	OsKitaake02g167800.1.v3.1	MODIFIER
50Gy	K058	A> T	Chr2	26136633-26136633	OsKitaake02g258800.1.v3.1	MODIFIER
50Gy	K058	C> T	Chr2	26423088-26423088	OsKitaake02g263700.1.v3.1	MODIFIER
50Gy	K058	G> T	Chr2	33020257-33020257	OsKitaake02g339500.1.v3.1	MODIFIER
50Gy	K058	A> T	Chr3	25511526-25511526	OsKitaake03g269400.1.v3.1	MODIFIER
50Gy	K058	C> A	Chr4	22897004-22897004	OsKitaake04g138200.1.v3.1	MODIFIER
50Gy	K058	C> A	Chr5	13882123-13882123	OsKitaake05g107700.1.v3.1	MODERATE
50Gy	K058	T> G	Chr5	19687750-19687750	OsKitaake05g155300.1.v3.1	MODIFIER
50Gy	K058	C> T	Chr5	22330323-22330323	OsKitaake05g182700.1.v3.1	MODIFIER
50Gy	K058	A> G	Chr5	22330325-22330325	OsKitaake05g182700.1.v3.1	MODIFIER
50Gy	K058	T> A	Chr5	22362240-22362240	OsKitaake05g183100.1.v3.1	MODIFIER
50Gy	K058	G> T	Chr6	4843262-4843262	OsKitaake06g065800.1.v3.1	MODIFIER
50Gy	K058	C> T	Chr6	6614436-6614436	OsKitaake06g086300.2.v3.1	MODIFIER
50Gy	K058	T> C	Chr6	6698393-6698393	OsKitaake06g087400.1.v3.1	MODIFIER
50Gy	K058	T> C	Chr6	30863418-30863418	OsKitaake06g292000.1.v3.1	MODIFIER
50Gy	K058	T> C	Chr7	10737288-10737288	OsKitaake07g102200.1.v3.1	MODIFIER
50Gy	K058	C> T	Chr7	24754998-24754998	OsKitaake07g220700.1.v3.1	MODIFIER
50Gy	K058	C> T	Chr7	25659794-25659794	OsKitaake07g233800.2.v3.1	MODIFIER
50Gy	K058	T> G	Chr9	13749461-13749461	OsKitaake09g092800.1.v3.1	LOW
50Gy	K058	G> C	Chr9	15032674-15032674	OsKitaake09g104000.1.v3.1	MODIFIER
50Gy	K058	C> T	Chr9	19918403-19918403	OsKitaake09g165800.1.v3.1	MODIFIER
50Gy	K058	A> G	Chr9	21748245-21748245	OsKitaake09g192001.1.v3.1	MODIFIER
50Gy	K058	C> T	Chr10	5472294-5472294	OsKitaake10g038250.1.v3.1	MODIFIER
50Gy	K058	T> C	Chr10	15073606-15073606	OsKitaake10g094500.1.v3.1	MODIFIER
50Gy	K058	G> A	Chr11	8857130-8857130	OsKitaake11g095100.1.v3.1	MODIFIER
50Gy	K058	G> A	Chr12	25213935-25213935	OsKitaake12g205200.2.v3.1	MODERATE
50Gy	K031	T> -CACTC	Chr2	4136184-4136189	OsKitaake02g058300.1.v3.1	MODIFIER
50Gy	K031	T> -AAA	Chr2	9084543-9084546	OsKitaake02g113600.1.v3.1	LOW
50Gy	K031	A> -C	Chr2	28733352-28733353	OsKitaake02g288900.1.v3.1	MODIFIER
50Gy	K031	C> -T	Chr3	4524130-4524131	OsKitaake03g065300.1.v3.1	MODIFIER
50Gy	K031	G> -C	Chr3	14237653-14237654	OsKitaake03g185800.1.v3.1	MODIFIER
50Gy	K031	T> -TA	Chr3	27564206-27564208	OsKitaake03g285000.1.v3.1	MODIFIER
50Gy	K031	C> -TACA	Chr3	28567412-28567416	OsKitaake03g296400.1.v3.1	MODIFIER
50Gy	K031	T> -A	Chr4	19667282-19667283	OsKitaake04g102200.1.v3.1	MODIFIER
50Gy	K031	T> +C	Chr4	24242708-24242709	OsKitaake04g156000.1.v3.1	MODIFIER
50Gy	K031	C> -T	Chr4	35047152-35047153	OsKitaake04g294100.1.v3.1	MODIFIER
50Gy	K031	C> -TAT	Chr5	5639806-5639809	OsKitaake05g060300.2.v3.1	MODIFIER
50Gy	K031	T> -GGTTTG	Chr6	18413399-18413405	OsKitaake06g168500.1.v3.1	MODERATE
50Gy	K031	G> -A	Chr6	18692986-18692987	OsKitaake06g169800.1.v3.1	HIGH
50Gy	K031	G> -A	Chr6	30572259-30572260	OsKitaake06g288000.1.v3.1	MODIFIER
50Gy	K031	A> +T	Chr7	13029479-13029480	OsKitaake07g115100.1.v3.1	MODIFIER
50Gy	K031	G> -A	Chr7	28921837-28921838	OsKitaake07g276325.1.v3.1	MODIFIER
50Gy	K031	T> +A	Chr7	29478057-29478058	OsKitaake07g283900.1.v3.1	MODIFIER
50Gy	K031	C> -CCCCGCCCCCGG	Chr8	18889230-18889242	OsKitaake08g140000.1.v3.1	MODIFIER
50Gy	K031	C> -G	Chr9	13685329-13685330	OsKitaake09g091900.1.v3.1	HIGH
50Gy	K031	C> +A	Chr10	20484760-20484761	OsKitaake10g156800.1.v3.1	MODIFIER
50Gy	K031	T> -C	Chr12	18318365-18318366	OsKitaake12g134000.1.v3.1	MODIFIER
50Gy	K034	A> -TTT	Chr1	13007499-13007502	OsKitaake01g154900.1.v3.1	MODIFIER
50Gy	K034	C> +A	Chr2	23477490-23477491	OsKitaake02g230100.1.v3.1	MODIFIER
50Gy	K034	T> -G	Chr2	28223828-28223829	OsKitaake02g284500.1.v3.1	MODIFIER
50Gy	K034	C> -AG	Chr3	16929849-16929851	OsKitaake03g211233.1.v3.1	MODIFIER
50Gy	K034	T> -AA	Chr3	21371750-21371752	OsKitaake03g235700.1.v3.1	MODIFIER
50Gy	K034	T> -G	Chr5	8887467-8887468	OsKitaake05g084000.1.v3.1	MODIFIER
50Gy	K034	A> -T	Chr6	20708984-20708985	OsKitaake06g185300.3.v3.1	MODIFIER
50Gy	K034	T> +C	Chr6	21527030-21527031	OsKitaake06g190200.1.v3.1	MODIFIER
50Gy	K034	C> -T	Chr7	1336950-1336951	OsKitaake07g019100.1.v3.1	MODIFIER
50Gy	K034	A> -AATTGGCCTGTC	Chr8	5646426-5646438	OsKitaake08g061700.3.v3.1	MODIFIER
50Gy	K034	G> -A	Chr10	2158083-2158084	OsKitaake10g016800.1.v3.1	MODIFIER
50Gy	K034	A> -GTGAGAACATGGAGGTGCT	Chr10	8650349-8650368	OsKitaake10g053166.1.v3.1	MODIFIER
50Gy	K034	C> -T	Chr10	9410723-9410724	OsKitaake10g054500.1.v3.1	MODIFIER
50Gy	K034	G> -A	Chr10	18324569-18324570	OsKitaake10g129600.1.v3.1	MODIFIER
50Gy	K034	A> -ATT	Chr11	19139902-19139905	OsKitaake11g148500.1.v3.1	MODIFIER
50Gy	K037	G> -T	Chr2	8255798-8255799	OsKitaake02g105200.1.v3.1	MODIFIER
50Gy	K037	G> -TTC	Chr6	27298605-27298608	OsKitaake06g245700.1.v3.1	MODIFIER
50Gy	K037	G> -CGGTCCAAAAC	Chr10	13899155-13899166	OsKitaake10g085000.1.v3.1	HIGH
50Gy	K040	A> +G	Chr2	3525868-3525869	OsKitaake02g051100.1.v3.1	MODIFIER
50Gy	K040	G> -AATGTACC	Chr2	17389579-17389587	OsKitaake02g174700.1.v3.1	MODIFIER
50Gy	K040	A> -G	Chr2	25452382-25452383	OsKitaake02g251100.1.v3.1	MODIFIER
50Gy	K040	G> +T	Chr2	28131610-28131611	OsKitaake02g283800.1.v3.1	MODIFIER
50Gy	K040	C> -TA	Chr3	3658859-3658861	OsKitaake03g051500.1.v3.1	MODIFIER
50Gy	K040	T> -A	Chr3	17813909-17813910	OsKitaake03g218300.1.v3.1	MODIFIER
50Gy	K040	A> -ATGTATTCAACATGG	Chr3	31079033-31079048	OsKitaake03g326200.1.v3.1	MODIFIER
50Gy	K040	A> +TATG	Chr4	6306848-6306852	OsKitaake04g031600.1.v3.1	MODIFIER
50Gy	K040	C> +A	Chr5	23534568-23534569	OsKitaake05g205100.1.v3.1	MODIFIER
50Gy	K040	G> +A	Chr6	1018828-1018829	OsKitaake06g011400.1.v3.1	MODIFIER
50Gy	K040	T> -A	Chr6	12433797-12433798	OsKitaake06g132600.1.v3.1	MODIFIER
50Gy	K040	G> +GTT	Chr6	26186094-26186097	OsKitaake06g234300.1.v3.1	MODIFIER
50Gy	K040	C> -ACAGAGCA	Chr7	8238012-8238020	OsKitaake07g089800.1.v3.1	MODIFIER
50Gy	K040	A> -T	Chr7	19860204-19860205	OsKitaake07g162300.1.v3.1	HIGH
50Gy	K040	C> -A	Chr8	3142770-3142771	OsKitaake08g035700.1.v3.1	MODIFIER
50Gy	K040	T> +C	Chr9	19207348-19207349	OsKitaake09g154700.1.v3.1	MODIFIER
50Gy	K040	C> -CAAT	Chr9	21370141-21370145	OsKitaake09g184850.1.v3.1	HIGH
50Gy	K040	T> -TC	Chr11	28275576-28275578	OsKitaake11g232100.1.v3.1	MODIFIER
50Gy	K043	C> +A	Chr1	43708387-43708388	OsKitaake01g486200.1.v3.1	MODIFIER
50Gy	K043	C> -CT	Chr2	8475574-8475576	OsKitaake02g107400.1.v3.1	MODIFIER
50Gy	K043	A> -CT	Chr3	11378639-11378641	OsKitaake03g155800.1.v3.1	HIGH
50Gy	K043	G> -A	Chr4	5442442-5442443	OsKitaake04g026400.1.v3.1	MODIFIER
50Gy	K043	T> -CA	Chr5	14633793-14633795	OsKitaake05g111500.1.v3.1	MODIFIER
50Gy	K043	C> -CGTT	Chr5	18122177-18122181	OsKitaake05g140900.1.v3.1	HIGH
50Gy	K043	C> -CCTCCT	Chr6	28677329-28677335	OsKitaake06g263800.1.v3.1	MODIFIER
50Gy	K043	T> +ACA	Chr7	2878205-2878208	OsKitaake07g036600.1.v3.1	MODIFIER
50Gy	K043	A> -AGTTT	Chr7	3970723-3970728	OsKitaake07g050300.1.v3.1	MODIFIER
50Gy	K043	A> -CAC	Chr9	2200771-2200774	OsKitaake09g011400.1.v3.1	MODIFIER
50Gy	K043	G> -C	Chr10	2613825-2613826	OsKitaake10g020900.1.v3.1	HIGH
50Gy	K043	C> -CAT	Chr11	2450460-2450463	OsKitaake11g035400.1.v3.1	MODERATE
50Gy	K046	T> -G	Chr1	23404324-23404325	OsKitaake01g223900.1.v3.1	MODIFIER
50Gy	K046	T> -GAATG	Chr1	26774516-26774521	OsKitaake01g260000.1.v3.1	MODIFIER
50Gy	K046	T> -TG	Chr1	37245548-37245550	OsKitaake01g397400.1.v3.1	MODIFIER
50Gy	K046	T> -A	Chr2	1474877-1474878	OsKitaake02g023200.1.v3.1	MODIFIER
50Gy	K046	T> -CAC	Chr2	15112757-15112760	OsKitaake02g158301.1.v3.1	MODIFIER
50Gy	K046	C> -AT	Chr6	14877733-14877735	OsKitaake06g150200.1.v3.1	MODIFIER
50Gy	K046	T> -CCCTGA	Chr7	8051686-8051692	OsKitaake07g088500.1.v3.1	MODERATE
50Gy	K049	T> -TTCTATCAATA	Chr1	27178344-27178355	OsKitaake01g264500.1.v3.1	MODIFIER
50Gy	K049	G> +GA	Chr2	31305143-31305145	OsKitaake02g320700.1.v3.1	MODIFIER
50Gy	K049	A> -G	Chr3	120022-120023	OsKitaake03g001600.1.v3.1	MODIFIER
50Gy	K049	T> -A	Chr3	6214298-6214299	OsKitaake03g088900.1.v3.1	MODIFIER
50Gy	K049	T> -ACAGG	Chr3	28962464-28962469	OsKitaake03g301000.1.v3.1	MODIFIER
50Gy	K049	C> -TTTCT	Chr4	16598159-16598164	OsKitaake04g081200.1.v3.1	MODIFIER
50Gy	K049	G> +CAA	Chr4	27140112-27140115	OsKitaake04g197400.1.v3.1	HIGH
50Gy	K049	A> -CTC	Chr5	12886143-12886146	OsKitaake05g099300.1.v3.1	MODIFIER
50Gy	K049	A> -ATTACATT	Chr9	2689498-2689506	OsKitaake09g015000.1.v3.1	MODIFIER
50Gy	K049	C> -GAAGT	Chr10	10538801-10538806	OsKitaake10g061900.1.v3.1	MODIFIER
50Gy	K049	G> -TC	Chr11	2160652-2160654	OsKitaake11g031300.1.v3.1	MODIFIER
50Gy	K052	G> +A	Chr1	10927609-10927610	OsKitaake01g134500.1.v3.1	MODIFIER
50Gy	K052	A> -C	Chr1	39137069-39137070	OsKitaake01g420300.1.v3.1	MODIFIER
50Gy	K052	G> -A	Chr1	40603708-40603709	OsKitaake01g441200.2.v3.1	MODIFIER
50Gy	K052	G> +A	Chr1	42599326-42599327	OsKitaake01g469100.1.v3.1	MODIFIER
50Gy	K052	T> -C	Chr1	44086040-44086041	OsKitaake01g491800.1.v3.1	MODIFIER
50Gy	K052	T> -A	Chr3	15148892-15148893	OsKitaake03g196300.1.v3.1	MODIFIER
50Gy	K052	C> -T	Chr3	20867982-20867983	OsKitaake03g232500.1.v3.1	MODIFIER
50Gy	K052	G> -A	Chr5	3355001-3355002	OsKitaake05g040400.1.v3.1	MODIFIER
50Gy	K052	G> -AA	Chr6	10733418-10733420	OsKitaake06g120400.1.v3.1	MODIFIER
50Gy	K052	T> -A	Chr6	28946739-28946740	OsKitaake06g267400.1.v3.1	MODIFIER
50Gy	K052	A> -G	Chr7	29203384-29203385	OsKitaake07g279900.1.v3.1	MODIFIER
50Gy	K052	C> +A	Chr8	10591750-10591751	OsKitaake08g095500.1.v3.1	MODIFIER
50Gy	K052	G> -CTC	Chr8	24764684-24764687	OsKitaake08g193500.1.v3.1	MODERATE
50Gy	K052	C> +TAT	Chr9	7646924-7646927	OsKitaake09g043200.1.v3.1	MODIFIER
50Gy	K052	G> -CCCTA	Chr11	5947941-5947946	OsKitaake11g072200.2.v3.1	MODIFIER
50Gy	K052	G> -ACC	Chr11	9737670-9737673	OsKitaake11g100600.1.v3.1	MODIFIER
50Gy	K052	G> -T	Chr11	25662318-25662319	OsKitaake11g207200.1.v3.1	MODIFIER
50Gy	K052	C> -GCT	Chr12	23663354-23663357	OsKitaake12g190000.1.v3.1	MODERATE
50Gy	K055	T> +A	Chr1	41721609-41721610	OsKitaake01g456000.1.v3.1	MODIFIER
50Gy	K055	G> -TACGATCCGAT	Chr2	708205-708216	OsKitaake02g010200.1.v3.1	MODIFIER
50Gy	K055	C> +A	Chr2	34924581-34924582	OsKitaake02g364200.1.v3.1	MODIFIER
50Gy	K055	C> -GATCAAACAT	Chr4	7716660-7716670	OsKitaake04g039000.1.v3.1	MODIFIER
50Gy	K055	C> +G	Chr5	15357971-15357972	OsKitaake05g118100.1.v3.1	MODIFIER
50Gy	K055	C> -T	Chr6	24143322-24143323	OsKitaake06g214000.1.v3.1	MODIFIER
50Gy	K055	G> +A	Chr7	5599334-5599335	OsKitaake07g068000.1.v3.1	MODIFIER
50Gy	K055	T> -TAC	Chr8	21870476-21870479	OsKitaake08g165200.1.v3.1	MODIFIER
50Gy	K055	T> -TG	Chr10	23211645-23211647	OsKitaake10g195700.1.v3.1	MODIFIER
50Gy	K055	G> -C	Chr11	5575762-5575763	OsKitaake11g068300.1.v3.1	MODIFIER
50Gy	K055	C> -GGGCGA	Chr12	687932-687938	OsKitaake12g009300.1.v3.1	MODIFIER
50Gy	K055	G> +A	Chr12	4804925-4804926	OsKitaake12g062200.1.v3.1	MODIFIER
50Gy	K055	G> -CC	Chr12	9730938-9730940	OsKitaake12g093700.1.v3.1	MODIFIER
50Gy	K055	G> +A	Chr12	15321444-15321445	OsKitaake12g119500.1.v3.1	MODIFIER
50Gy	K058	A> -ATAGATAGATAG	Chr2	9849862-9849874	OsKitaake02g119500.1.v3.1	MODIFIER
50Gy	K058	C> -GGA	Chr2	12279384-12279387	OsKitaake02g139100.1.v3.1	MODIFIER
50Gy	K058	T> -CG	Chr2	13315741-13315743	OsKitaake02g147700.1.v3.1	MODIFIER
50Gy	K058	G> -A	Chr2	14891654-14891655	OsKitaake02g157500.1.v3.1	MODIFIER
50Gy	K058	A> -CGTCAGTTT	Chr2	28273903-28273912	OsKitaake02g284900.1.v3.1	MODIFIER
50Gy	K058	T> -GGTCAAA	Chr3	10169262-10169269	OsKitaake03g139200.1.v3.1	MODIFIER
50Gy	K058	G> -T	Chr5	4669415-4669416	OsKitaake05g053400.3.v3.1	MODIFIER
50Gy	K058	T> -G	Chr5	11692599-11692600	OsKitaake05g096000.1.v3.1	MODIFIER
50Gy	K058	T> -G	Chr5	22364013-22364014	OsKitaake05g183100.1.v3.1	MODIFIER
50Gy	K058	G> +T	Chr8	18744956-18744957	OsKitaake08g138800.1.v3.1	MODIFIER
50Gy	K058	C> +T	Chr8	18897653-18897654	OsKitaake08g140200.1.v3.1	MODIFIER
50Gy	K058	G> -CCATCCAATGACAATATGTAGCA	Chr11	4246901-4246924	OsKitaake11g057000.1.v3.1	HIGH
50Gy	K058	A> +T	Chr11	14081363-14081364	OsKitaake11g117800.7.v3.1	MODIFIER
50Gy	K032	A> C	Chr1	8708255-8708255	OsKitaake01g109200.1.v3.1	MODIFIER
50Gy	K032	G> T	Chr1	13628631-13628631	OsKitaake01g158500.1.v3.1	MODIFIER
50Gy	K032	T> C	Chr1	15083393-15083393	OsKitaake01g143700.1.v3.1	MODIFIER
50Gy	K032	A> C	Chr1	33925820-33925820	OsKitaake01g348700.1.v3.1	MODIFIER
50Gy	K032	G> A	Chr1	37101038-37101038	OsKitaake01g395500.1.v3.1	MODIFIER
50Gy	K032	A> G	Chr2	24820332-24820332	OsKitaake02g247200.1.v3.1	MODIFIER
50Gy	K032	A> G	Chr2	34223510-34223510	OsKitaake02g355500.1.v3.1	MODIFIER
50Gy	K032	C> T	Chr3	2984097-2984097	OsKitaake03g042100.1.v3.1	LOW
50Gy	K032	G> A	Chr3	13058002-13058002	OsKitaake03g175100.1.v3.1	MODIFIER
50Gy	K032	A> G	Chr3	17115430-17115430	OsKitaake03g212600.1.v3.1	MODIFIER
50Gy	K032	T> C	Chr3	24525635-24525635	OsKitaake03g262300.1.v3.1	MODIFIER
50Gy	K032	G> A	Chr3	31357156-31357156	OsKitaake03g330500.5.v3.1	MODIFIER
50Gy	K032	A> T	Chr3	31357157-31357157	OsKitaake03g330500.5.v3.1	MODIFIER
50Gy	K032	A> T	Chr4	32951505-32951505	OsKitaake04g266700.1.v3.1	MODERATE
50Gy	K032	A> T	Chr4	32951506-32951506	OsKitaake04g266700.1.v3.1	MODERATE
50Gy	K032	G> T	Chr4	33478612-33478612	OsKitaake04g275400.1.v3.1	HIGH
50Gy	K032	C> T	Chr5	20602738-20602738	OsKitaake05g164300.1.v3.1	MODERATE
50Gy	K032	C> T	Chr5	24742823-24742823	OsKitaake05g202900.1.v3.1	MODIFIER
50Gy	K032	C> T	Chr6	3297463-3297463	OsKitaake06g045900.1.v3.1	MODIFIER
50Gy	K032	C> T	Chr6	27969209-27969209	OsKitaake06g253800.1.v3.1	MODIFIER
50Gy	K032	G> C	Chr7	968318-968318	OsKitaake07g012300.1.v3.1	MODERATE
50Gy	K032	T> C	Chr7	19716009-19716009	OsKitaake07g161100.2.v3.1	MODIFIER
50Gy	K032	T> C	Chr7	20979944-20979944	OsKitaake07g173100.1.v3.1	MODIFIER
50Gy	K032	T> C	Chr7	24931206-24931206	OsKitaake07g223000.1.v3.1	MODERATE
50Gy	K032	G> T	Chr7	28928330-28928330	OsKitaake07g276350.1.v3.1	MODIFIER
50Gy	K032	C> A	Chr8	23193616-23193616	OsKitaake08g178000.1.v3.1	MODIFIER
50Gy	K032	G> A	Chr9	16001672-16001672	OsKitaake09g114400.1.v3.1	MODIFIER
50Gy	K032	G> A	Chr10	4093887-4093887	OsKitaake10g031200.2.v3.1	MODIFIER
50Gy	K032	A> G	Chr10	23906430-23906430	OsKitaake10g206300.1.v3.1	MODERATE
50Gy	K032	G> C	Chr11	4327532-4327532	OsKitaake11g057950.1.v3.1	MODIFIER
50Gy	K032	G> T	Chr11	4445977-4445977	OsKitaake11g059600.1.v3.1	MODIFIER
50Gy	K032	T> A	Chr11	7981019-7981019	OsKitaake11g088000.2.v3.1	MODIFIER
50Gy	K032	A> G	Chr11	16523924-16523924	OsKitaake11g131000.1.v3.1	MODIFIER
50Gy	K032	C> T	Chr11	23671736-23671736	OsKitaake11g189300.1.v3.1	MODIFIER
50Gy	K032	A> T	Chr12	4608963-4608963	OsKitaake12g061000.1.v3.1	MODERATE
50Gy	K032	C> T	Chr12	20741236-20741236	OsKitaake12g162100.1.v3.1	MODIFIER
50Gy	K035	C> G	Chr2	16246661-16246661	OsKitaake02g167000.1.v3.1	MODIFIER
50Gy	K035	C> T	Chr2	19459816-19459816	OsKitaake02g190650.1.v3.1	MODIFIER
50Gy	K035	T> G	Chr2	23720800-23720800	OsKitaake02g233100.1.v3.1	MODERATE
50Gy	K035	C> T	Chr3	16797890-16797890	OsKitaake03g210700.1.v3.1	MODIFIER
50Gy	K035	C> G	Chr3	21681116-21681116	OsKitaake03g238200.1.v3.1	MODIFIER
50Gy	K035	C> T	Chr3	25555696-25555696	OsKitaake03g270100.1.v3.1	MODIFIER
50Gy	K035	T> A	Chr3	32402216-32402216	OsKitaake03g343200.2.v3.1	MODIFIER
50Gy	K035	T> A	Chr3	32887534-32887534	OsKitaake03g349400.1.v3.1	MODIFIER
50Gy	K035	C> A	Chr4	31666034-31666034	OsKitaake04g249700.1.v3.1	MODIFIER
50Gy	K035	G> A	Chr5	7602462-7602462	OsKitaake05g076100.1.v3.1	MODIFIER
50Gy	K035	C> A	Chr5	7602463-7602463	OsKitaake05g076100.1.v3.1	MODIFIER
50Gy	K035	A> T	Chr6	445005-445005	OsKitaake06g003500.1.v3.1	MODIFIER
50Gy	K035	A> G	Chr6	17659675-17659675	OsKitaake06g163100.1.v3.1	MODIFIER
50Gy	K035	C> T	Chr7	27988195-27988195	OsKitaake07g263400.1.v3.1	MODIFIER
50Gy	K035	C> T	Chr7	27988196-27988196	OsKitaake07g263400.1.v3.1	MODIFIER
50Gy	K035	G> A	Chr8	2562654-2562654	OsKitaake08g029800.1.v3.1	MODIFIER
50Gy	K035	C> A	Chr8	13166616-13166616	OsKitaake08g109900.2.v3.1	MODIFIER
50Gy	K035	A> T	Chr8	18953823-18953823	OsKitaake08g140400.1.v3.1	MODIFIER
50Gy	K035	T> A	Chr10	17349132-17349132	OsKitaake10g118500.1.v3.1	MODIFIER
50Gy	K035	T> A	Chr11	90013-90013	OsKitaake11g000208.1.v3.1	MODIFIER
50Gy	K035	T> A	Chr11	763341-763341	OsKitaake11g009500.1.v3.1	LOW
50Gy	K038	C> T	Chr1	2176216-2176216	OsKitaake01g027400.1.v3.1	MODIFIER
50Gy	K038	G> T	Chr1	42233929-42233929	OsKitaake01g465000.1.v3.1	MODIFIER
50Gy	K038	T> A	Chr2	13375318-13375318	OsKitaake02g148400.1.v3.1	MODIFIER
50Gy	K038	T> C	Chr3	10629986-10629986	OsKitaake03g145900.1.v3.1	MODIFIER
50Gy	K038	G> A	Chr3	22714678-22714678	OsKitaake03g245800.1.v3.1	MODIFIER
50Gy	K038	G> C	Chr4	34657935-34657935	OsKitaake04g289400.1.v3.1	MODIFIER
50Gy	K038	T> C	Chr5	1438706-1438706	OsKitaake05g017900.1.v3.1	MODIFIER
50Gy	K038	T> C	Chr5	18548085-18548085	OsKitaake05g144900.1.v3.1	MODIFIER
50Gy	K038	C> T	Chr5	18548955-18548955	OsKitaake05g144900.1.v3.1	MODIFIER
50Gy	K038	G> A	Chr5	19728302-19728302	OsKitaake05g155900.1.v3.1	MODIFIER
50Gy	K038	G> A	Chr5	29250629-29250629	OsKitaake05g277400.1.v3.1	MODIFIER
50Gy	K038	G> A	Chr5	29250647-29250647	OsKitaake05g277400.1.v3.1	MODIFIER
50Gy	K038	G> A	Chr5	29250648-29250648	OsKitaake05g277400.1.v3.1	MODIFIER
50Gy	K038	T> C	Chr8	7728545-7728545	OsKitaake08g071000.1.v3.1	MODIFIER
50Gy	K038	C> A	Chr8	9182610-9182610	OsKitaake08g083600.1.v3.1	MODIFIER
50Gy	K038	C> T	Chr8	18474069-18474069	OsKitaake08g137500.1.v3.1	MODIFIER
50Gy	K038	C> T	Chr10	22036536-22036536	OsKitaake10g178500.1.v3.1	MODIFIER
50Gy	K038	G> C	Chr11	1079425-1079425	OsKitaake11g013100.1.v3.1	MODIFIER
50Gy	K038	T> C	Chr11	3493074-3493074	OsKitaake11g048300.1.v3.1	MODIFIER
50Gy	K038	G> T	Chr11	8580110-8580110	OsKitaake11g092600.1.v3.1	MODIFIER
50Gy	K038	A> G	Chr11	11905623-11905623	OsKitaake11g110600.1.v3.1	MODIFIER
50Gy	K038	T> A	Chr11	22537094-22537094	OsKitaake11g178700.1.v3.1	MODIFIER
50Gy	K038	C> T	Chr11	27215315-27215315	OsKitaake11g222300.1.v3.1	MODIFIER
50Gy	K038	T> G	Chr12	23900764-23900764	OsKitaake12g192500.1.v3.1	MODIFIER
50Gy	K041	T> A	Chr1	2806672-2806672	OsKitaake01g035400.1.v3.1	MODERATE
50Gy	K041	G> A	Chr1	10535356-10535356	OsKitaake01g131600.1.v3.1	MODIFIER
50Gy	K041	T> C	Chr1	11532161-11532161	OsKitaake01g140100.1.v3.1	MODIFIER
50Gy	K041	G> C	Chr1	12777513-12777513	OsKitaake01g152400.1.v3.1	LOW
50Gy	K041	T> C	Chr1	24573244-24573244	OsKitaake01g237400.1.v3.1	MODIFIER
50Gy	K041	G> A	Chr1	28963273-28963273	OsKitaake01g281200.1.v3.1	MODIFIER
50Gy	K041	A> C	Chr1	43803060-43803060	OsKitaake01g488000.1.v3.1	MODIFIER
50Gy	K041	T> A	Chr2	7208019-7208019	OsKitaake02g096500.1.v3.1	MODIFIER
50Gy	K041	G> A	Chr2	16474422-16474422	OsKitaake02g168600.2.v3.1	MODIFIER
50Gy	K041	G> A	Chr2	25885630-25885630	OsKitaake02g255200.1.v3.1	MODIFIER
50Gy	K041	G> A	Chr3	13688664-13688664	OsKitaake03g181300.1.v3.1	LOW
50Gy	K041	G> A	Chr3	13688665-13688665	OsKitaake03g181300.1.v3.1	LOW
50Gy	K041	T> G	Chr3	27838702-27838702	OsKitaake03g288100.1.v3.1	MODIFIER
50Gy	K041	C> T	Chr3	29564433-29564433	OsKitaake03g308200.1.v3.1	MODIFIER
50Gy	K041	G> A	Chr3	34957016-34957016	OsKitaake03g381900.1.v3.1	MODIFIER
50Gy	K041	G> A	Chr4	616029-616029	OsKitaake04g004600.1.v3.1	MODIFIER
50Gy	K041	G> A	Chr4	8227294-8227294	OsKitaake04g042800.2.v3.1	MODIFIER
50Gy	K041	C> T	Chr4	28465936-28465936	OsKitaake04g212100.2.v3.1	MODIFIER
50Gy	K041	C> T	Chr5	4448727-4448727	OsKitaake05g051700.1.v3.1	MODIFIER
50Gy	K041	A> T	Chr5	6172957-6172957	OsKitaake05g064000.1.v3.1	MODIFIER
50Gy	K041	C> T	Chr5	13351279-13351279	OsKitaake05g103200.1.v3.1	MODIFIER
50Gy	K041	T> C	Chr5	21694049-21694049	OsKitaake05g176800.1.v3.1	MODIFIER
50Gy	K041	T> A	Chr6	3878917-3878917	OsKitaake06g053700.1.v3.1	MODIFIER
50Gy	K041	T> C	Chr6	4920453-4920453	OsKitaake06g066500.2.v3.1	MODIFIER
50Gy	K041	T> A	Chr6	4920472-4920472	OsKitaake06g066500.2.v3.1	MODIFIER
50Gy	K041	G> A	Chr6	4920473-4920473	OsKitaake06g066500.2.v3.1	MODIFIER
50Gy	K041	G> A	Chr7	21609480-21609480	OsKitaake07g180700.1.v3.1	MODIFIER
50Gy	K041	G> C	Chr7	24522508-24522508	OsKitaake07g218400.1.v3.1	MODERATE
50Gy	K041	G> A	Chr7	25359583-25359583	OsKitaake07g229600.2.v3.1	MODIFIER
50Gy	K041	C> G	Chr7	25506771-25506771	OsKitaake07g231500.1.v3.1	MODIFIER
50Gy	K041	A> T	Chr7	25695187-25695187	OsKitaake07g234100.1.v3.1	MODIFIER
50Gy	K041	A> T	Chr7	26428160-26428160	OsKitaake07g244000.1.v3.1	MODIFIER
50Gy	K041	T> C	Chr7	29349850-29349850	OsKitaake07g282100.1.v3.1	MODIFIER
50Gy	K041	A> G	Chr8	182535-182535	OsKitaake08g002400.1.v3.1	MODIFIER
50Gy	K041	G> A	Chr9	9163147-9163147	OsKitaake09g054400.1.v3.1	MODIFIER
50Gy	K041	A> G	Chr10	12432846-12432846	OsKitaake10g074800.1.v3.1	MODIFIER
50Gy	K041	T> C	Chr11	8242498-8242498	OsKitaake11g090400.1.v3.1	MODERATE
50Gy	K041	G> T	Chr11	10091422-10091422	OsKitaake11g102800.1.v3.1	MODERATE
50Gy	K041	A> G	Chr11	15623670-15623670	OsKitaake11g125600.1.v3.1	MODIFIER
50Gy	K041	A> C	Chr11	18073901-18073901	OsKitaake11g141300.1.v3.1	MODIFIER
50Gy	K041	C> T	Chr12	2050537-2050537	OsKitaake12g032500.1.v3.1	MODIFIER
50Gy	K041	C> T	Chr12	23181344-23181344	OsKitaake12g185050.1.v3.1	MODIFIER
50Gy	K044	C> T	Chr1	2718961-2718961	OsKitaake01g034000.1.v3.1	MODIFIER
50Gy	K044	C> T	Chr1	3311711-3311711	OsKitaake01g043208.1.v3.1	MODIFIER
50Gy	K044	C> T	Chr1	7833926-7833926	OsKitaake01g098200.1.v3.1	MODIFIER
50Gy	K044	C> T	Chr1	9370967-9370967	OsKitaake01g120200.1.v3.1	MODIFIER
50Gy	K044	G> C	Chr1	9478169-9478169	OsKitaake01g121500.1.v3.1	MODIFIER
50Gy	K044	G> A	Chr1	15740213-15740213	OsKitaake01g171600.1.v3.1	MODIFIER
50Gy	K044	G> T	Chr1	15740214-15740214	OsKitaake01g171600.1.v3.1	MODIFIER
50Gy	K044	G> A	Chr1	34690160-34690160	OsKitaake01g364800.2.v3.1	MODIFIER
50Gy	K044	G> A	Chr2	4760548-4760548	OsKitaake02g065900.1.v3.1	MODIFIER
50Gy	K044	C> G	Chr2	9510058-9510058	OsKitaake02g116300.1.v3.1	MODIFIER
50Gy	K044	C> T	Chr2	28349868-28349868	OsKitaake02g285300.1.v3.1	HIGH
50Gy	K044	C> T	Chr3	1919565-1919565	OsKitaake03g027401.1.v3.1	MODIFIER
50Gy	K044	T> C	Chr3	2855192-2855192	OsKitaake03g040100.1.v3.1	MODIFIER
50Gy	K044	C> G	Chr3	4409205-4409205	OsKitaake03g063500.1.v3.1	LOW
50Gy	K044	G> T	Chr3	5327335-5327335	OsKitaake03g075200.1.v3.1	MODIFIER
50Gy	K044	T> G	Chr4	1163502-1163502	OsKitaake04g009300.1.v3.1	MODIFIER
50Gy	K044	T> C	Chr4	7368499-7368499	OsKitaake04g037500.1.v3.1	MODIFIER
50Gy	K044	G> A	Chr4	17791794-17791794	OsKitaake04g089100.1.v3.1	MODIFIER
50Gy	K044	T> C	Chr4	19050358-19050358	OsKitaake04g095966.1.v3.1	MODERATE
50Gy	K044	C> T	Chr4	20782128-20782128	OsKitaake04g112700.2.v3.1	MODIFIER
50Gy	K044	A> C	Chr4	22056447-22056447	OsKitaake04g128700.1.v3.1	MODIFIER
50Gy	K044	T> C	Chr4	22998486-22998486	OsKitaake04g139400.1.v3.1	MODIFIER
50Gy	K044	A> T	Chr4	26471050-26471050	OsKitaake04g189900.1.v3.1	MODIFIER
50Gy	K044	C> T	Chr4	26931465-26931465	OsKitaake04g195500.1.v3.1	MODIFIER
50Gy	K044	C> T	Chr4	27158845-27158845	OsKitaake04g197600.1.v3.1	MODIFIER
50Gy	K044	T> G	Chr4	31121125-31121125	OsKitaake04g242701.1.v3.1	MODIFIER
50Gy	K044	G> A	Chr4	34269342-34269342	OsKitaake04g284990.1.v3.1	MODIFIER
50Gy	K044	C> A	Chr5	1729440-1729440	OsKitaake05g020100.2.v3.1	MODIFIER
50Gy	K044	A> G	Chr5	21531575-21531575	OsKitaake05g174900.1.v3.1	MODIFIER
50Gy	K044	A> T	Chr6	3577033-3577033	OsKitaake06g049900.1.v3.1	LOW
50Gy	K044	G> A	Chr6	11293693-11293693	OsKitaake06g124900.1.v3.1	MODIFIER
50Gy	K044	A> G	Chr6	21288443-21288443	OsKitaake06g188700.1.v3.1	MODIFIER
50Gy	K044	G> A	Chr8	7218999-7218999	OsKitaake08g069614.1.v3.1	LOW
50Gy	K044	C> T	Chr9	17253837-17253837	OsKitaake09g129600.1.v3.1	MODIFIER
50Gy	K044	C> A	Chr10	16984621-16984621	OsKitaake10g116500.2.v3.1	MODIFIER
50Gy	K044	T> A	Chr11	3472573-3472573	OsKitaake11g048050.1.v3.1	MODIFIER
50Gy	K044	A> G	Chr12	4994215-4994215	OsKitaake12g064100.1.v3.1	MODIFIER
50Gy	K047	C> G	Chr1	9651149-9651149	OsKitaake01g123400.1.v3.1	MODERATE
50Gy	K047	G> A	Chr1	9651158-9651158	OsKitaake01g123400.1.v3.1	MODERATE
50Gy	K047	T> C	Chr1	16810346-16810346	OsKitaake01g178100.2.v3.1	MODIFIER
50Gy	K047	C> T	Chr1	36890992-36890992	OsKitaake01g392900.1.v3.1	MODIFIER
50Gy	K047	T> A	Chr2	22898220-22898220	OsKitaake02g222900.1.v3.1	MODIFIER
50Gy	K047	C> T	Chr2	36667592-36667592	OsKitaake02g390800.1.v3.1	MODIFIER
50Gy	K047	C> T	Chr3	2549711-2549711	OsKitaake03g035800.1.v3.1	MODIFIER
50Gy	K047	G> A	Chr5	27135035-27135035	OsKitaake05g244600.2.v3.1	MODIFIER
50Gy	K047	C> T	Chr6	1327974-1327974	OsKitaake06g015000.1.v3.1	MODIFIER
50Gy	K047	T> G	Chr6	2965054-2965054	OsKitaake06g040700.1.v3.1	MODIFIER
50Gy	K047	G> A	Chr6	24086206-24086206	OsKitaake06g213203.1.v3.1	MODIFIER
50Gy	K047	T> C	Chr8	494748-494748	OsKitaake08g007200.1.v3.1	MODIFIER
50Gy	K047	A> G	Chr8	18077261-18077261	OsKitaake08g134400.1.v3.1	MODIFIER
50Gy	K047	C> T	Chr9	20741310-20741310	OsKitaake09g176200.1.v3.1	MODIFIER
50Gy	K047	G> A	Chr11	7263314-7263314	OsKitaake11g082700.1.v3.1	MODIFIER
50Gy	K047	C> G	Chr11	8938129-8938129	OsKitaake11g095400.1.v3.1	MODIFIER
50Gy	K047	A> G	Chr11	15273203-15273203	OsKitaake11g124100.1.v3.1	MODIFIER
50Gy	K047	G> A	Chr11	26411030-26411030	OsKitaake11g214300.1.v3.1	MODIFIER
50Gy	K047	C> T	Chr11	28955713-28955713	OsKitaake11g236900.1.v3.1	MODIFIER
50Gy	K047	G> A	Chr12	10372987-10372987	OsKitaake12g097400.1.v3.1	MODIFIER
50Gy	K050	A> G	Chr1	5311281-5311281	OsKitaake01g069000.1.v3.1	MODIFIER
50Gy	K050	T> C	Chr1	6890431-6890431	OsKitaake01g086600.2.v3.1	MODIFIER
50Gy	K050	C> G	Chr1	17764453-17764453	OsKitaake01g180700.1.v3.1	MODIFIER
50Gy	K050	A> T	Chr2	669991-669991	OsKitaake02g009800.1.v3.1	MODERATE
50Gy	K050	A> C	Chr2	3502918-3502918	OsKitaake02g050900.1.v3.1	MODIFIER
50Gy	K050	T> C	Chr2	4241254-4241254	OsKitaake02g060000.1.v3.1	MODIFIER
50Gy	K050	C> T	Chr2	16357772-16357772	OsKitaake02g167800.1.v3.1	MODIFIER
50Gy	K050	C> T	Chr2	25759748-25759748	OsKitaake02g254600.1.v3.1	MODIFIER
50Gy	K050	A> T	Chr2	26585310-26585310	OsKitaake02g265700.1.v3.1	MODIFIER
50Gy	K050	C> A	Chr3	806336-806336	OsKitaake03g012800.1.v3.1	MODIFIER
50Gy	K050	G> T	Chr3	806338-806338	OsKitaake03g012800.1.v3.1	MODIFIER
50Gy	K050	C> T	Chr3	8297573-8297573	OsKitaake03g114500.1.v3.1	MODIFIER
50Gy	K050	C> G	Chr4	11914013-11914013	OsKitaake04g057900.1.v3.1	MODIFIER
50Gy	K050	G> A	Chr4	22395043-22395043	OsKitaake04g131300.1.v3.1	MODIFIER
50Gy	K050	A> G	Chr5	592932-592932	OsKitaake05g006200.1.v3.1	MODIFIER
50Gy	K050	C> T	Chr5	1467107-1467107	OsKitaake05g018200.1.v3.1	MODIFIER
50Gy	K050	A> C	Chr5	17001315-17001315	OsKitaake05g130500.1.v3.1	MODERATE
50Gy	K050	T> A	Chr5	18681250-18681250	OsKitaake05g145800.1.v3.1	MODIFIER
50Gy	K050	C> T	Chr5	28490096-28490096	OsKitaake05g265400.1.v3.1	MODERATE
50Gy	K050	T> C	Chr6	12691388-12691388	OsKitaake06g135600.1.v3.1	MODERATE
50Gy	K050	T> C	Chr6	25252472-25252472	OsKitaake06g223700.1.v3.1	MODIFIER
50Gy	K050	A> G	Chr6	29543064-29543064	OsKitaake06g274500.1.v3.1	MODERATE
50Gy	K050	G> A	Chr7	21811585-21811585	OsKitaake07g183400.1.v3.1	MODIFIER
50Gy	K050	A> G	Chr8	4952143-4952143	OsKitaake08g055400.1.v3.1	MODIFIER
50Gy	K050	G> C	Chr8	20070707-20070707	OsKitaake08g147900.1.v3.1	MODIFIER
50Gy	K050	G> T	Chr8	24533058-24533058	OsKitaake08g190800.1.v3.1	MODIFIER
50Gy	K050	T> G	Chr9	10540381-10540381	OsKitaake09g065900.1.v3.1	MODIFIER
50Gy	K050	A> G	Chr9	15461367-15461367	OsKitaake09g108600.1.v3.1	MODERATE
50Gy	K050	C> G	Chr9	21805756-21805756	OsKitaake09g192900.1.v3.1	MODIFIER
50Gy	K050	G> A	Chr10	5288401-5288401	OsKitaake10g037801.1.v3.1	LOW
50Gy	K050	G> A	Chr10	18969296-18969296	OsKitaake10g135300.1.v3.1	MODIFIER
50Gy	K050	A> C	Chr11	15544651-15544651	OsKitaake11g125400.1.v3.1	MODIFIER
50Gy	K050	C> T	Chr11	26029064-26029064	OsKitaake11g210100.1.v3.1	MODIFIER
50Gy	K050	G> A	Chr12	18164229-18164229	OsKitaake12g133500.1.v3.1	MODIFIER
50Gy	K050	C> T	Chr12	24112698-24112698	OsKitaake12g193950.1.v3.1	MODIFIER
50Gy	K053	G> C	Chr1	7586120-7586120	OsKitaake01g095300.4.v3.1	MODIFIER
50Gy	K053	A> C	Chr2	2548574-2548574	OsKitaake02g036200.1.v3.1	MODIFIER
50Gy	K053	C> T	Chr2	11379648-11379648	OsKitaake02g132000.1.v3.1	MODIFIER
50Gy	K053	C> T	Chr2	19412675-19412675	OsKitaake02g190050.1.v3.1	MODIFIER
50Gy	K053	C> T	Chr2	26231138-26231138	OsKitaake02g260500.1.v3.1	MODIFIER
50Gy	K053	C> T	Chr2	27768437-27768437	OsKitaake02g279100.1.v3.1	MODIFIER
50Gy	K053	T> C	Chr2	34636870-34636870	OsKitaake02g360700.1.v3.1	MODIFIER
50Gy	K053	G> T	Chr3	4018476-4018476	OsKitaake03g057400.2.v3.1	MODIFIER
50Gy	K053	C> T	Chr3	16020430-16020430	OsKitaake03g204900.1.v3.1	MODIFIER
50Gy	K053	A> T	Chr3	16231321-16231321	OsKitaake03g206600.1.v3.1	MODIFIER
50Gy	K053	T> C	Chr3	22726651-22726651	OsKitaake03g245900.1.v3.1	MODIFIER
50Gy	K053	A> T	Chr3	24499306-24499306	OsKitaake03g262000.1.v3.1	MODIFIER
50Gy	K053	T> A	Chr3	26053982-26053982	OsKitaake03g274400.1.v3.1	MODIFIER
50Gy	K053	G> C	Chr4	22332966-22332966	OsKitaake04g130500.1.v3.1	MODERATE
50Gy	K053	C> T	Chr4	29360533-29360533	OsKitaake04g223700.1.v3.1	MODIFIER
50Gy	K053	T> A	Chr4	30543873-30543873	OsKitaake04g235600.1.v3.1	MODIFIER
50Gy	K053	T> C	Chr6	413771-413771	OsKitaake06g002900.1.v3.1	MODIFIER
50Gy	K053	G> A	Chr6	2231396-2231396	OsKitaake06g028700.1.v3.1	MODIFIER
50Gy	K053	T> C	Chr7	25994897-25994897	OsKitaake07g238200.1.v3.1	MODIFIER
50Gy	K053	A> G	Chr7	27084696-27084696	OsKitaake07g253250.1.v3.1	MODIFIER
50Gy	K053	C> T	Chr8	16238276-16238276	OsKitaake08g124700.1.v3.1	MODIFIER
50Gy	K053	C> G	Chr8	25850634-25850634	OsKitaake08g205200.1.v3.1	MODIFIER
50Gy	K053	C> T	Chr9	15019075-15019075	OsKitaake09g103800.1.v3.1	MODIFIER
50Gy	K053	T> G	Chr9	22216313-22216313	OsKitaake09g200500.1.v3.1	MODIFIER
50Gy	K053	T> C	Chr10	3505039-3505039	OsKitaake10g026400.1.v3.1	MODERATE
50Gy	K053	A> G	Chr10	3865404-3865404	OsKitaake10g029300.1.v3.1	MODIFIER
50Gy	K053	T> A	Chr10	10521218-10521218	OsKitaake10g061600.1.v3.1	MODIFIER
50Gy	K053	A> G	Chr11	2072387-2072387	OsKitaake11g030600.1.v3.1	MODIFIER
50Gy	K053	C> T	Chr11	12108585-12108585	OsKitaake11g112100.1.v3.1	MODIFIER
50Gy	K053	T> A	Chr11	15906881-15906881	OsKitaake11g127700.2.v3.1	MODIFIER
50Gy	K053	G> A	Chr11	15906882-15906882	OsKitaake11g127700.2.v3.1	MODIFIER
50Gy	K053	C> T	Chr11	25357381-25357381	OsKitaake11g203800.1.v3.1	MODIFIER
50Gy	K053	G> T	Chr12	572773-572773	OsKitaake12g007200.1.v3.1	MODIFIER
50Gy	K053	T> G	Chr12	662512-662512	OsKitaake12g008600.1.v3.1	MODIFIER
50Gy	K053	T> G	Chr12	18876800-18876800	OsKitaake12g139000.1.v3.1	MODIFIER
50Gy	K053	G> A	Chr12	23822425-23822425	OsKitaake12g191800.1.v3.1	MODIFIER
50Gy	K056	T> C	Chr1	601940-601940	OsKitaake01g114300.1.v3.1	MODIFIER
50Gy	K056	A> T	Chr1	12085568-12085568	OsKitaake01g147800.1.v3.1	MODIFIER
50Gy	K056	T> A	Chr1	22278267-22278267	OsKitaake01g213300.1.v3.1	MODIFIER
50Gy	K056	A> G	Chr1	35086208-35086208	OsKitaake01g369850.1.v3.1	MODIFIER
50Gy	K056	T> G	Chr1	40993289-40993289	OsKitaake01g447500.2.v3.1	MODIFIER
50Gy	K056	T> A	Chr2	25199394-25199394	OsKitaake02g248100.1.v3.1	MODERATE
50Gy	K056	C> A	Chr3	5447263-5447263	OsKitaake03g077100.1.v3.1	MODIFIER
50Gy	K056	G> A	Chr3	23660705-23660705	OsKitaake03g254300.1.v3.1	LOW
50Gy	K056	G> A	Chr3	33732907-33732907	OsKitaake03g363500.1.v3.1	MODIFIER
50Gy	K056	A> C	Chr3	33732908-33732908	OsKitaake03g363500.1.v3.1	MODIFIER
50Gy	K056	G> A	Chr4	18768545-18768545	OsKitaake04g094100.1.v3.1	MODIFIER
50Gy	K056	A> C	Chr4	36729565-36729565	OsKitaake04g319800.1.v3.1	MODIFIER
50Gy	K056	T> C	Chr5	2047891-2047891	OsKitaake05g023100.2.v3.1	MODIFIER
50Gy	K056	G> A	Chr5	13414772-13414772	OsKitaake05g103500.1.v3.1	MODIFIER
50Gy	K056	C> T	Chr6	20593414-20593414	OsKitaake06g184500.1.v3.1	MODIFIER
50Gy	K056	A> C	Chr6	29224711-29224711	OsKitaake06g270300.1.v3.1	MODIFIER
50Gy	K056	G> C	Chr7	1136007-1136007	OsKitaake07g014900.1.v3.1	MODIFIER
50Gy	K056	A> T	Chr7	29616402-29616402	OsKitaake07g285500.1.v3.1	MODIFIER
50Gy	K056	A> G	Chr7	29616405-29616405	OsKitaake07g285500.1.v3.1	MODIFIER
50Gy	K056	G> A	Chr8	3045156-3045156	OsKitaake08g033900.1.v3.1	MODIFIER
50Gy	K056	A> G	Chr8	3962945-3962945	OsKitaake08g045500.1.v3.1	MODIFIER
50Gy	K056	C> T	Chr8	10740691-10740691	OsKitaake08g096700.1.v3.1	MODIFIER
50Gy	K056	T> A	Chr8	16076621-16076621	OsKitaake08g124000.1.v3.1	MODIFIER
50Gy	K056	G> A	Chr8	28488072-28488072	OsKitaake08g241600.1.v3.1	MODIFIER
50Gy	K056	T> A	Chr10	4076593-4076593	OsKitaake10g031000.1.v3.1	MODERATE
50Gy	K056	C> T	Chr10	21359873-21359873	OsKitaake10g168500.1.v3.1	MODIFIER
50Gy	K056	A> G	Chr11	17517439-17517439	OsKitaake11g137100.1.v3.1	MODIFIER
50Gy	K056	C> T	Chr11	17519389-17519389	OsKitaake11g137100.1.v3.1	MODIFIER
50Gy	K056	T> G	Chr12	25458392-25458392	OsKitaake12g208800.1.v3.1	MODIFIER
50Gy	K059	T> A	Chr1	1546188-1546188	OsKitaake01g018700.1.v3.1	MODIFIER
50Gy	K059	G> A	Chr1	1738892-1738892	OsKitaake01g020800.2.v3.1	MODIFIER
50Gy	K059	T> A	Chr1	22464222-22464222	OsKitaake01g214500.1.v3.1	MODIFIER
50Gy	K059	G> T	Chr1	22637627-22637627	OsKitaake01g216600.1.v3.1	MODIFIER
50Gy	K059	T> C	Chr1	25497491-25497491	OsKitaake01g247300.1.v3.1	MODIFIER
50Gy	K059	C> T	Chr1	39304434-39304434	OsKitaake01g422600.1.v3.1	MODIFIER
50Gy	K059	G> T	Chr2	3903287-3903287	OsKitaake02g056000.1.v3.1	MODIFIER
50Gy	K059	C> A	Chr2	13064834-13064834	OsKitaake02g145700.1.v3.1	MODIFIER
50Gy	K059	G> A	Chr2	23388737-23388737	OsKitaake02g229100.1.v3.1	MODIFIER
50Gy	K059	A> G	Chr3	6853679-6853679	OsKitaake03g097200.1.v3.1	MODIFIER
50Gy	K059	G> A	Chr3	12612635-12612635	OsKitaake03g170300.1.v3.1	MODIFIER
50Gy	K059	A> T	Chr3	21889833-21889833	OsKitaake03g240200.2.v3.1	MODIFIER
50Gy	K059	T> C	Chr4	31075896-31075896	OsKitaake04g241700.1.v3.1	MODIFIER
50Gy	K059	A> G	Chr5	5397073-5397073	OsKitaake05g059201.1.v3.1	MODIFIER
50Gy	K059	C> T	Chr5	5615250-5615250	OsKitaake05g060200.1.v3.1	MODIFIER
50Gy	K059	T> G	Chr5	19687750-19687750	OsKitaake05g155300.1.v3.1	MODIFIER
50Gy	K059	G> T	Chr6	4843262-4843262	OsKitaake06g065800.1.v3.1	MODIFIER
50Gy	K059	G> A	Chr6	14268472-14268472	OsKitaake06g147500.1.v3.1	MODIFIER
50Gy	K059	A> G	Chr6	17267455-17267455	OsKitaake06g161100.1.v3.1	MODERATE
50Gy	K059	C> T	Chr7	6726322-6726322	OsKitaake07g077100.1.v3.1	MODIFIER
50Gy	K059	C> T	Chr7	24754998-24754998	OsKitaake07g220700.1.v3.1	MODIFIER
50Gy	K059	A> C	Chr9	10527337-10527337	OsKitaake09g065900.1.v3.1	MODIFIER
50Gy	K059	C> T	Chr9	19918403-19918403	OsKitaake09g165800.1.v3.1	MODIFIER
50Gy	K059	T> C	Chr9	21836720-21836720	OsKitaake09g193100.1.v3.1	MODIFIER
50Gy	K059	C> T	Chr10	5472294-5472294	OsKitaake10g038250.1.v3.1	MODIFIER
50Gy	K059	A> G	Chr10	10933299-10933299	OsKitaake10g064500.1.v3.1	MODIFIER
50Gy	K059	G> A	Chr12	2523606-2523606	OsKitaake12g037700.1.v3.1	LOW
50Gy	K059	G> A	Chr12	2721099-2721099	OsKitaake12g040200.2.v3.1	MODIFIER
50Gy	K059	G> T	Chr12	7017393-7017393	OsKitaake12g079200.1.v3.1	MODIFIER
50Gy	K059	T> A	Chr12	13548698-13548698	OsKitaake12g111800.1.v3.1	MODIFIER
50Gy	K059	A> T	Chr12	13548699-13548699	OsKitaake12g111800.1.v3.1	MODIFIER
50Gy	K033	A> -AT	Chr1	12880491-12880493	OsKitaake01g153800.1.v3.1	MODIFIER
50Gy	K033	A> -T	Chr1	18776782-18776783	OsKitaake01g188700.1.v3.1	MODIFIER
50Gy	K033	T> -TC	Chr1	44105744-44105746	OsKitaake01g492300.1.v3.1	MODIFIER
50Gy	K033	A> -GGG	Chr3	10236947-10236950	OsKitaake03g139800.1.v3.1	MODIFIER
50Gy	K033	A> +AATTAC	Chr3	12248762-12248768	OsKitaake03g165400.1.v3.1	MODIFIER
50Gy	K033	G> -AT	Chr5	21328670-21328672	OsKitaake05g172700.1.v3.1	MODIFIER
50Gy	K033	T> -CGCAAAAG	Chr8	3997245-3997253	OsKitaake08g046000.1.v3.1	MODIFIER
50Gy	K033	A> -TCGC	Chr8	11518443-11518447	OsKitaake08g102000.1.v3.1	MODIFIER
50Gy	K033	A> +T	Chr10	12300167-12300168	OsKitaake10g073800.1.v3.1	MODIFIER
50Gy	K033	T> +A	Chr11	15604007-15604008	OsKitaake11g125500.1.v3.1	MODIFIER
50Gy	K033	T> -GGTGGAAATTGATGG	Chr11	22473595-22473610	OsKitaake11g178600.1.v3.1	MODIFIER
50Gy	K036	C> -AT	Chr2	169582-169584	OsKitaake02g002700.1.v3.1	MODIFIER
50Gy	K036	G> -T	Chr2	22388119-22388120	OsKitaake02g216700.1.v3.1	HIGH
50Gy	K036	T> -AA	Chr3	18606543-18606545	OsKitaake03g225100.1.v3.1	MODIFIER
50Gy	K036	T> -GA	Chr4	20595841-20595843	OsKitaake04g110900.1.v3.1	MODIFIER
50Gy	K036	G> -A	Chr4	24969977-24969978	OsKitaake04g166900.3.v3.1	MODIFIER
50Gy	K036	A> -T	Chr6	20708984-20708985	OsKitaake06g185300.3.v3.1	MODIFIER
50Gy	K036	C> -CCAAG	Chr6	23734854-23734859	OsKitaake06g208703.1.v3.1	MODIFIER
50Gy	K036	G> +GAA	Chr9	11920760-11920763	OsKitaake09g075900.1.v3.1	MODIFIER
50Gy	K036	G> -A	Chr10	18324569-18324570	OsKitaake10g129600.1.v3.1	MODIFIER
50Gy	K039	C> -GA	Chr1	19036502-19036504	OsKitaake01g191200.1.v3.1	MODIFIER
50Gy	K039	G> -CCTGC	Chr5	17228057-17228062	OsKitaake05g132000.1.v3.1	MODIFIER
50Gy	K039	C> -TTGTGCCTTTA	Chr6	14795729-14795740	OsKitaake06g149600.1.v3.1	MODIFIER
50Gy	K039	C> -T	Chr9	10862623-10862624	OsKitaake09g067300.1.v3.1	MODIFIER
50Gy	K039	C> -TG	Chr12	8403345-8403347	OsKitaake12g087200.1.v3.1	HIGH
50Gy	K042	A> -TTCACAAG	Chr1	4638732-4638740	OsKitaake01g062200.1.v3.1	MODIFIER
50Gy	K042	C> -G	Chr1	8328845-8328846	OsKitaake01g103800.1.v3.1	MODIFIER
50Gy	K042	G> +A	Chr1	15254092-15254093	OsKitaake01g145000.1.v3.1	MODIFIER
50Gy	K042	T> -A	Chr1	18891652-18891653	OsKitaake01g189700.1.v3.1	MODIFIER
50Gy	K042	A> -AAT	Chr1	31755994-31755997	OsKitaake01g319200.1.v3.1	MODIFIER
50Gy	K042	C> +A	Chr1	43524635-43524636	OsKitaake01g482800.1.v3.1	MODIFIER
50Gy	K042	C> +T	Chr2	3696215-3696216	OsKitaake02g053400.1.v3.1	MODIFIER
50Gy	K042	G> +ACGGCGAGCTCGGGCGAGCCGTCGCC	Chr2	28379174-28379200	OsKitaake02g285600.1.v3.1	HIGH
50Gy	K042	A> -G	Chr2	32357839-32357840	OsKitaake02g330600.1.v3.1	MODIFIER
50Gy	K042	C> +A	Chr3	6194004-6194005	OsKitaake03g088800.2.v3.1	MODIFIER
50Gy	K042	G> -CCA	Chr3	13339674-13339677	OsKitaake03g178100.1.v3.1	MODIFIER
50Gy	K042	T> -GTTTCACGCAAAAA	Chr3	21696068-21696082	OsKitaake03g238400.1.v3.1	MODIFIER
50Gy	K042	A> -GG	Chr3	24519761-24519763	OsKitaake03g262100.1.v3.1	MODIFIER
50Gy	K042	T> +A	Chr4	17354930-17354931	OsKitaake04g085400.1.v3.1	MODIFIER
50Gy	K042	T> -A	Chr6	4690066-4690067	OsKitaake06g063500.1.v3.1	MODIFIER
50Gy	K042	C> -A	Chr7	28754942-28754943	OsKitaake07g274300.1.v3.1	MODIFIER
50Gy	K042	C> -TTT	Chr11	3711487-3711490	OsKitaake11g051600.1.v3.1	MODIFIER
50Gy	K042	T> -AG	Chr11	8389289-8389291	OsKitaake11g091600.1.v3.1	MODIFIER
50Gy	K045	C> -T	Chr1	43977621-43977622	OsKitaake01g490300.1.v3.1	MODIFIER
50Gy	K045	C> -CT	Chr2	8475574-8475576	OsKitaake02g107400.1.v3.1	MODIFIER
50Gy	K045	T> -A	Chr2	28818867-28818868	OsKitaake02g290101.1.v3.1	MODIFIER
50Gy	K045	T> -A	Chr2	35946739-35946740	OsKitaake02g378300.1.v3.1	MODIFIER
50Gy	K045	C> -CCAGGCCAGG	Chr3	2897301-2897311	OsKitaake03g040600.1.v3.1	MODIFIER
50Gy	K045	T> -G	Chr3	30278764-30278765	OsKitaake03g317700.1.v3.1	MODIFIER
50Gy	K045	C> -T	Chr3	32578830-32578831	OsKitaake03g344900.2.v3.1	HIGH
50Gy	K045	A> -TT	Chr4	13970484-13970486	OsKitaake04g067100.1.v3.1	HIGH
50Gy	K045	A> -ATT	Chr4	18948013-18948016	OsKitaake04g095000.1.v3.1	MODIFIER
50Gy	K045	C> -ATGGAGT	Chr4	21726191-21726198	OsKitaake04g123750.1.v3.1	MODIFIER
50Gy	K045	T> -TC	Chr7	4063392-4063394	OsKitaake07g051700.1.v3.1	HIGH
50Gy	K045	G> -T	Chr7	6841158-6841159	OsKitaake07g078400.1.v3.1	MODIFIER
50Gy	K045	G> -C	Chr7	18108137-18108138	OsKitaake07g145800.1.v3.1	MODIFIER
50Gy	K045	C> -T	Chr8	23523378-23523379	OsKitaake08g181100.1.v3.1	MODIFIER
50Gy	K045	T> -ATACTC	Chr9	21750095-21750101	OsKitaake09g192001.1.v3.1	MODIFIER
50Gy	K045	A> -GAGCTTTC	Chr10	23574342-23574350	OsKitaake10g201500.1.v3.1	MODIFIER
50Gy	K048	T> -TG	Chr1	37245548-37245550	OsKitaake01g397400.1.v3.1	MODIFIER
50Gy	K048	T> -TTTCAAAATAA	Chr2	3792192-3792203	OsKitaake02g054800.1.v3.1	MODIFIER
50Gy	K048	A> +TGCT	Chr3	35343692-35343696	OsKitaake03g387600.1.v3.1	MODIFIER
50Gy	K048	A> -T	Chr4	24776136-24776137	OsKitaake04g163600.1.v3.1	MODIFIER
50Gy	K048	G> -A	Chr6	29080533-29080534	OsKitaake06g268200.1.v3.1	MODIFIER
50Gy	K048	A> -CTATTC	Chr7	1834939-1834945	OsKitaake07g025400.1.v3.1	MODIFIER
50Gy	K048	C> +CT	Chr7	9917335-9917337	OsKitaake07g098200.1.v3.1	MODERATE
50Gy	K048	T> -A	Chr8	18213606-18213607	OsKitaake08g135301.1.v3.1	MODIFIER
50Gy	K048	A> -G	Chr12	1976177-1976178	OsKitaake12g030900.1.v3.1	MODIFIER
50Gy	K051	T> -G	Chr1	41645345-41645346	OsKitaake01g454800.1.v3.1	MODIFIER
50Gy	K051	C> -G	Chr2	1264483-1264484	OsKitaake02g019400.1.v3.1	MODIFIER
50Gy	K051	A> -T	Chr2	24680350-24680351	OsKitaake02g245400.1.v3.1	MODIFIER
50Gy	K051	C> -A	Chr3	33206804-33206805	OsKitaake03g354700.1.v3.1	MODIFIER
50Gy	K051	A> -CTGCAT	Chr5	17829813-17829819	OsKitaake05g137700.1.v3.1	MODERATE
50Gy	K051	C> -TGAG	Chr5	19738075-19738079	OsKitaake05g156100.1.v3.1	MODIFIER
50Gy	K051	C> -GT	Chr5	26450101-26450103	OsKitaake05g234500.1.v3.1	MODIFIER
50Gy	K051	T> -TG	Chr5	27890841-27890843	OsKitaake05g256500.1.v3.1	HIGH
50Gy	K051	G> +A	Chr6	14783212-14783213	OsKitaake06g149500.1.v3.1	MODIFIER
50Gy	K051	G> -T	Chr6	27659060-27659061	OsKitaake06g250100.1.v3.1	MODIFIER
50Gy	K051	T> -AGATTCG	Chr8	19732742-19732749	OsKitaake08g145000.1.v3.1	MODIFIER
50Gy	K051	T> -G	Chr10	13814000-13814001	OsKitaake10g084500.1.v3.1	MODIFIER
50Gy	K051	T> -C	Chr11	4485328-4485329	OsKitaake11g059900.1.v3.1	MODIFIER
50Gy	K051	G> -GAT	Chr11	6255309-6255312	OsKitaake11g075000.1.v3.1	MODIFIER
50Gy	K054	C> -A	Chr1	22611681-22611682	OsKitaake01g216200.1.v3.1	MODIFIER
50Gy	K054	G> -CTCGCT	Chr1	32726576-32726582	OsKitaake01g332250.1.v3.1	MODIFIER
50Gy	K054	A> -G	Chr3	1439363-1439364	OsKitaake03g020500.1.v3.1	MODIFIER
50Gy	K054	C> -ATCGTTTTGG	Chr3	12614435-12614445	OsKitaake03g170300.1.v3.1	MODIFIER
50Gy	K054	C> -A	Chr3	13726624-13726625	OsKitaake03g181800.1.v3.1	MODIFIER
50Gy	K054	T> -G	Chr3	16555120-16555121	OsKitaake03g209400.1.v3.1	MODIFIER
50Gy	K054	G> -GGTGA	Chr4	17198419-17198424	OsKitaake04g084101.1.v3.1	MODIFIER
50Gy	K054	C> -TATATAAACT	Chr4	21602537-21602547	OsKitaake04g122100.1.v3.1	MODIFIER
50Gy	K054	G> -A	Chr5	21312059-21312060	OsKitaake05g172500.1.v3.1	MODIFIER
50Gy	K054	C> +T	Chr6	21378938-21378939	OsKitaake06g189500.1.v3.1	MODIFIER
50Gy	K054	C> -TG	Chr6	25812967-25812969	OsKitaake06g229600.1.v3.1	MODIFIER
50Gy	K054	G> -ATGT	Chr6	25928087-25928091	OsKitaake06g230900.1.v3.1	MODIFIER
50Gy	K054	T> -A	Chr7	2520961-2520962	OsKitaake07g033700.1.v3.1	MODIFIER
50Gy	K054	A> -CTCGTT	Chr7	8257603-8257609	OsKitaake07g090100.1.v3.1	MODIFIER
50Gy	K054	A> -T	Chr7	12071865-12071866	OsKitaake07g109500.1.v3.1	MODIFIER
50Gy	K054	A> +C	Chr7	18219698-18219699	OsKitaake07g147200.1.v3.1	MODIFIER
50Gy	K054	T> -G	Chr8	3844173-3844174	OsKitaake08g044500.1.v3.1	MODIFIER
50Gy	K054	C> +A	Chr8	10591750-10591751	OsKitaake08g095500.1.v3.1	MODIFIER
50Gy	K054	C> +TAT	Chr9	7646924-7646927	OsKitaake09g043200.1.v3.1	MODIFIER
50Gy	K054	G> -T	Chr11	25662318-25662319	OsKitaake11g207200.1.v3.1	MODIFIER
50Gy	K054	G> -T	Chr12	23919231-23919232	OsKitaake12g192700.1.v3.1	MODIFIER
50Gy	K054	G> -A	Chr12	26504655-26504656	OsKitaake12g219900.1.v3.1	MODIFIER
50Gy	K057	T> -C	Chr1	1817715-1817716	OsKitaake01g021600.1.v3.1	MODIFIER
50Gy	K057	C> +A	Chr2	34924581-34924582	OsKitaake02g364200.1.v3.1	MODIFIER
50Gy	K057	C> +T	Chr3	9632351-9632352	OsKitaake03g131200.1.v3.1	MODIFIER
50Gy	K057	C> -G	Chr3	14274127-14274128	OsKitaake03g186100.1.v3.1	MODIFIER
50Gy	K057	A> -T	Chr7	22405899-22405900	OsKitaake07g190000.1.v3.1	MODIFIER
50Gy	K057	T> -A	Chr12	1584973-1584974	OsKitaake12g024100.1.v3.1	MODIFIER
50Gy	K060	T> -ATGTGTTA	Chr1	7697611-7697619	OsKitaake01g096500.3.v3.1	MODIFIER
50Gy	K060	T> -CG	Chr2	13315741-13315743	OsKitaake02g147700.1.v3.1	MODIFIER
50Gy	K060	G> -A	Chr2	14891654-14891655	OsKitaake02g157500.1.v3.1	MODIFIER
50Gy	K060	G> -T	Chr4	23585114-23585115	OsKitaake04g148100.1.v3.1	MODIFIER
50Gy	K060	C> -CTT	Chr5	6296079-6296082	OsKitaake05g064900.1.v3.1	MODIFIER
50Gy	K060	T> -G	Chr5	11692599-11692600	OsKitaake05g096000.1.v3.1	MODIFIER
50Gy	K060	T> -CAA	Chr9	21796235-21796238	OsKitaake09g192832.1.v3.1	MODIFIER
50Gy	K060	G> -CCATCCAATGACAATATGTAGCA	Chr11	4246901-4246924	OsKitaake11g057000.1.v3.1	HIGH
50Gy	K060	A> +T	Chr11	14081363-14081364	OsKitaake11g117800.7.v3.1	MODIFIER
50Gy	K060	C> -G	Chr12	8188557-8188558	OsKitaake12g085500.1.v3.1	MODIFIER
50Gy	K033	C> T	Chr1	2204251-2204251	OsKitaake01g027700.1.v3.1	MODIFIER
50Gy	K033	T> A	Chr1	5427351-5427351	OsKitaake01g070000.1.v3.1	MODIFIER
50Gy	K033	T> C	Chr1	33152782-33152782	OsKitaake01g338300.1.v3.1	MODIFIER
50Gy	K033	A> C	Chr1	33925820-33925820	OsKitaake01g348700.1.v3.1	MODIFIER
50Gy	K033	T> C	Chr2	14892440-14892440	OsKitaake02g157500.1.v3.1	MODIFIER
50Gy	K033	T> A	Chr2	27436536-27436536	OsKitaake02g275600.1.v3.1	MODERATE
50Gy	K033	G> A	Chr2	34642856-34642856	OsKitaake02g360800.1.v3.1	MODERATE
50Gy	K033	A> G	Chr3	17115430-17115430	OsKitaake03g212600.1.v3.1	MODIFIER
50Gy	K033	C> T	Chr3	21392474-21392474	OsKitaake03g235800.1.v3.1	MODIFIER
50Gy	K033	C> T	Chr3	27355365-27355365	OsKitaake03g282050.1.v3.1	MODIFIER
50Gy	K033	T> G	Chr4	25891953-25891953	OsKitaake04g181100.1.v3.1	MODIFIER
50Gy	K033	C> T	Chr5	4069722-4069722	OsKitaake05g049000.1.v3.1	MODIFIER
50Gy	K033	T> G	Chr5	23821786-23821786	OsKitaake05g209200.1.v3.1	MODIFIER
50Gy	K033	C> T	Chr6	3297463-3297463	OsKitaake06g045900.1.v3.1	MODIFIER
50Gy	K033	A> C	Chr6	7074992-7074992	OsKitaake06g091100.1.v3.1	MODIFIER
50Gy	K033	A> T	Chr6	22404044-22404044	OsKitaake06g196700.1.v3.1	MODIFIER
50Gy	K033	C> A	Chr7	301639-301639	OsKitaake07g002500.1.v3.1	MODIFIER
50Gy	K033	G> A	Chr7	23146979-23146979	OsKitaake07g199700.1.v3.1	MODIFIER
50Gy	K033	G> A	Chr8	18473910-18473910	OsKitaake08g137500.1.v3.1	MODIFIER
50Gy	K033	A> T	Chr8	24571676-24571676	OsKitaake08g191300.1.v3.1	MODERATE
50Gy	K033	C> G	Chr9	14108017-14108017	OsKitaake09g094700.1.v3.1	MODIFIER
50Gy	K033	C> T	Chr9	14108018-14108018	OsKitaake09g094700.1.v3.1	MODIFIER
50Gy	K033	T> C	Chr9	15952026-15952026	OsKitaake09g113800.1.v3.1	MODIFIER
50Gy	K033	C> T	Chr12	7506203-7506203	OsKitaake12g081800.1.v3.1	MODIFIER
50Gy	K033	G> A	Chr12	21365767-21365767	OsKitaake12g167700.1.v3.1	MODIFIER
50Gy	K036	G> A	Chr1	32348520-32348520	OsKitaake01g326900.1.v3.1	MODIFIER
50Gy	K036	C> G	Chr2	16246661-16246661	OsKitaake02g167000.1.v3.1	MODIFIER
50Gy	K036	T> G	Chr2	23720800-23720800	OsKitaake02g233100.1.v3.1	MODERATE
50Gy	K036	T> A	Chr3	32402216-32402216	OsKitaake03g343200.2.v3.1	MODIFIER
50Gy	K036	T> A	Chr3	32887534-32887534	OsKitaake03g349400.1.v3.1	MODIFIER
50Gy	K036	C> A	Chr4	31666034-31666034	OsKitaake04g249700.1.v3.1	MODIFIER
50Gy	K036	A> T	Chr6	445005-445005	OsKitaake06g003500.1.v3.1	MODIFIER
50Gy	K036	A> G	Chr6	17659675-17659675	OsKitaake06g163100.1.v3.1	MODIFIER
50Gy	K036	C> T	Chr7	27988195-27988195	OsKitaake07g263400.1.v3.1	MODIFIER
50Gy	K036	C> T	Chr7	27988196-27988196	OsKitaake07g263400.1.v3.1	MODIFIER
50Gy	K036	C> T	Chr8	7564029-7564029	OsKitaake08g070600.1.v3.1	MODIFIER
50Gy	K036	T> A	Chr8	25183215-25183215	OsKitaake08g196300.1.v3.1	MODIFIER
50Gy	K036	C> T	Chr8	29172934-29172934	OsKitaake08g253600.1.v3.1	MODIFIER
50Gy	K036	C> T	Chr9	16379085-16379085	OsKitaake09g119000.1.v3.1	MODIFIER
50Gy	K036	G> T	Chr10	6166927-6166927	OsKitaake10g043266.1.v3.1	MODIFIER
50Gy	K036	T> A	Chr10	17349132-17349132	OsKitaake10g118500.1.v3.1	MODIFIER
50Gy	K036	C> T	Chr11	24074716-24074716	OsKitaake11g193600.1.v3.1	MODIFIER
50Gy	K039	T> C	Chr1	32610313-32610313	OsKitaake01g330700.1.v3.1	MODIFIER
50Gy	K039	A> G	Chr3	179453-179453	OsKitaake03g002600.1.v3.1	MODERATE
50Gy	K039	C> T	Chr3	19749827-19749827	OsKitaake03g229200.1.v3.1	MODIFIER
50Gy	K039	T> A	Chr3	21414427-21414427	OsKitaake03g236001.1.v3.1	MODIFIER
50Gy	K039	A> G	Chr3	27180997-27180997	OsKitaake03g280066.1.v3.1	MODIFIER
50Gy	K039	T> A	Chr4	23406716-23406716	OsKitaake04g144600.1.v3.1	MODIFIER
50Gy	K039	C> G	Chr4	32264243-32264243	OsKitaake04g257000.1.v3.1	MODIFIER
50Gy	K039	G> A	Chr5	19728302-19728302	OsKitaake05g155900.1.v3.1	MODIFIER
50Gy	K039	G> T	Chr6	9436296-9436296	OsKitaake06g111700.1.v3.1	MODIFIER
50Gy	K039	A> T	Chr6	27529650-27529650	OsKitaake06g248900.1.v3.1	MODIFIER
50Gy	K039	G> T	Chr6	30903375-30903375	OsKitaake06g292600.1.v3.1	MODERATE
50Gy	K039	C> T	Chr8	18474069-18474069	OsKitaake08g137500.1.v3.1	MODIFIER
50Gy	K039	G> A	Chr8	20451367-20451367	OsKitaake08g151600.1.v3.1	LOW
50Gy	K039	C> A	Chr9	14139901-14139901	OsKitaake09g095100.1.v3.1	MODIFIER
50Gy	K039	A> G	Chr10	9921079-9921079	OsKitaake10g058100.1.v3.1	MODIFIER
50Gy	K039	G> T	Chr10	19155831-19155831	OsKitaake10g138100.3.v3.1	MODIFIER
50Gy	K039	A> G	Chr11	8308122-8308122	OsKitaake11g090900.1.v3.1	MODIFIER
50Gy	K039	T> C	Chr11	28487710-28487710	OsKitaake11g233000.1.v3.1	MODIFIER
50Gy	K039	G> A	Chr12	4812683-4812683	OsKitaake12g062400.1.v3.1	MODIFIER
50Gy	K039	G> A	Chr12	23969552-23969552	OsKitaake12g192900.1.v3.1	MODIFIER
50Gy	K042	C> T	Chr1	2039982-2039982	OsKitaake01g025500.1.v3.1	LOW
50Gy	K042	T> A	Chr1	2806672-2806672	OsKitaake01g035400.1.v3.1	MODERATE
50Gy	K042	G> A	Chr1	3783582-3783582	OsKitaake01g050700.1.v3.1	MODIFIER
50Gy	K042	T> C	Chr1	5236582-5236582	OsKitaake01g068300.1.v3.1	MODIFIER
50Gy	K042	A> G	Chr1	8265246-8265246	OsKitaake01g102700.1.v3.1	MODIFIER
50Gy	K042	G> A	Chr1	10535356-10535356	OsKitaake01g131600.1.v3.1	MODIFIER
50Gy	K042	T> C	Chr1	23021117-23021117	OsKitaake01g219300.1.v3.1	MODIFIER
50Gy	K042	T> A	Chr1	31230015-31230015	OsKitaake01g312500.1.v3.1	MODIFIER
50Gy	K042	T> C	Chr1	38678497-38678497	OsKitaake01g413400.1.v3.1	MODIFIER
50Gy	K042	T> C	Chr2	40302-40302	OsKitaake02g000700.1.v3.1	MODIFIER
50Gy	K042	T> G	Chr2	1553571-1553571	OsKitaake02g024200.1.v3.1	MODIFIER
50Gy	K042	T> A	Chr2	23447258-23447258	OsKitaake02g229800.1.v3.1	MODIFIER
50Gy	K042	G> A	Chr2	25885630-25885630	OsKitaake02g255200.1.v3.1	MODIFIER
50Gy	K042	A> G	Chr3	1000717-1000717	OsKitaake03g015200.1.v3.1	MODIFIER
50Gy	K042	G> T	Chr3	11935721-11935721	OsKitaake03g162300.1.v3.1	MODIFIER
50Gy	K042	T> A	Chr3	24238729-24238729	OsKitaake03g258900.1.v3.1	MODERATE
50Gy	K042	T> A	Chr3	24519759-24519759	OsKitaake03g262100.1.v3.1	MODIFIER
50Gy	K042	T> A	Chr3	24519761-24519761	OsKitaake03g262100.1.v3.1	MODIFIER
50Gy	K042	A> T	Chr3	25265257-25265257	OsKitaake03g267100.1.v3.1	MODIFIER
50Gy	K042	A> T	Chr3	25508261-25508261	OsKitaake03g269400.1.v3.1	MODIFIER
50Gy	K042	A> T	Chr3	26927716-26927716	OsKitaake03g180400.1.v3.1	MODIFIER
50Gy	K042	T> G	Chr3	35997240-35997240	OsKitaake03g397200.1.v3.1	MODIFIER
50Gy	K042	G> T	Chr3	36648424-36648424	OsKitaake03g407900.1.v3.1	MODIFIER
50Gy	K042	G> A	Chr4	346047-346047	OsKitaake04g001900.1.v3.1	MODIFIER
50Gy	K042	C> G	Chr4	34065270-34065270	OsKitaake04g284800.1.v3.1	MODIFIER
50Gy	K042	C> T	Chr4	35021633-35021633	OsKitaake04g293700.1.v3.1	MODERATE
50Gy	K042	T> A	Chr4	36695341-36695341	OsKitaake04g319600.1.v3.1	MODIFIER
50Gy	K042	C> T	Chr5	4448727-4448727	OsKitaake05g051700.1.v3.1	MODIFIER
50Gy	K042	C> T	Chr5	5176352-5176352	OsKitaake05g057700.1.v3.1	MODIFIER
50Gy	K042	T> A	Chr5	17893351-17893351	OsKitaake05g138600.2.v3.1	MODIFIER
50Gy	K042	C> T	Chr5	23859167-23859167	OsKitaake05g209700.1.v3.1	LOW
50Gy	K042	T> A	Chr5	29334766-29334766	OsKitaake05g278500.1.v3.1	MODIFIER
50Gy	K042	A> G	Chr6	14005350-14005350	OsKitaake06g145900.1.v3.1	MODIFIER
50Gy	K042	A> C	Chr6	15088516-15088516	OsKitaake06g150900.1.v3.1	MODIFIER
50Gy	K042	A> G	Chr6	22921844-22921844	OsKitaake06g202600.1.v3.1	MODIFIER
50Gy	K042	A> G	Chr7	12426582-12426582	OsKitaake07g111200.1.v3.1	MODIFIER
50Gy	K042	G> C	Chr7	16734707-16734707	OsKitaake07g137300.1.v3.1	MODERATE
50Gy	K042	T> G	Chr7	24007292-24007292	OsKitaake07g212150.1.v3.1	MODIFIER
50Gy	K042	G> A	Chr7	25359583-25359583	OsKitaake07g229600.2.v3.1	MODIFIER
50Gy	K042	A> T	Chr7	26988686-26988686	OsKitaake07g251800.1.v3.1	MODIFIER
50Gy	K042	G> C	Chr7	28630103-28630103	OsKitaake07g272700.1.v3.1	MODIFIER
50Gy	K042	C> T	Chr8	26845757-26845757	OsKitaake08g217600.1.v3.1	MODIFIER
50Gy	K042	T> C	Chr11	25595565-25595565	OsKitaake11g206301.1.v3.1	MODIFIER
50Gy	K042	A> G	Chr12	14156586-14156586	OsKitaake12g115100.2.v3.1	MODIFIER
50Gy	K042	T> G	Chr12	19624307-19624307	OsKitaake12g147400.1.v3.1	MODIFIER
50Gy	K042	A> G	Chr12	26151829-26151829	OsKitaake12g216500.1.v3.1	LOW
50Gy	K045	T> A	Chr1	5659305-5659305	OsKitaake01g072400.1.v3.1	MODIFIER
50Gy	K045	G> A	Chr1	15740213-15740213	OsKitaake01g171600.1.v3.1	MODIFIER
50Gy	K045	G> T	Chr1	15740214-15740214	OsKitaake01g171600.1.v3.1	MODIFIER
50Gy	K045	T> C	Chr1	15891524-15891524	OsKitaake01g172900.1.v3.1	MODIFIER
50Gy	K045	A> C	Chr1	18980208-18980208	OsKitaake01g190600.2.v3.1	MODIFIER
50Gy	K045	G> A	Chr2	2785202-2785202	OsKitaake02g039900.1.v3.1	MODIFIER
50Gy	K045	A> G	Chr2	9694921-9694921	OsKitaake02g118300.1.v3.1	MODIFIER
50Gy	K045	T> A	Chr2	29158759-29158759	OsKitaake02g293600.1.v3.1	MODIFIER
50Gy	K045	T> A	Chr2	34732453-34732453	OsKitaake02g362000.1.v3.1	MODIFIER
50Gy	K045	C> T	Chr2	35492284-35492284	OsKitaake02g372700.1.v3.1	MODIFIER
50Gy	K045	G> A	Chr2	36448925-36448925	OsKitaake02g386400.1.v3.1	MODIFIER
50Gy	K045	A> G	Chr3	3141762-3141762	OsKitaake03g044100.1.v3.1	MODERATE
50Gy	K045	G> C	Chr3	5978601-5978601	OsKitaake03g085600.1.v3.1	MODIFIER
50Gy	K045	T> C	Chr3	19171732-19171732	OsKitaake03g228400.1.v3.1	MODIFIER
50Gy	K045	T> G	Chr3	26043965-26043965	OsKitaake03g274350.1.v3.1	MODIFIER
50Gy	K045	G> T	Chr3	32195318-32195318	OsKitaake03g341600.1.v3.1	MODIFIER
50Gy	K045	T> C	Chr4	19050358-19050358	OsKitaake04g095966.1.v3.1	MODERATE
50Gy	K045	C> A	Chr4	20821083-20821083	OsKitaake04g112900.1.v3.1	MODIFIER
50Gy	K045	T> C	Chr4	22998486-22998486	OsKitaake04g139400.1.v3.1	MODIFIER
50Gy	K045	C> T	Chr4	33856123-33856123	OsKitaake04g281800.1.v3.1	MODIFIER
50Gy	K045	T> G	Chr4	35312294-35312294	OsKitaake04g298200.1.v3.1	MODIFIER
50Gy	K045	G> A	Chr5	10127441-10127441	OsKitaake05g089901.1.v3.1	MODIFIER
50Gy	K045	T> C	Chr5	27722482-27722482	OsKitaake05g253400.1.v3.1	MODIFIER
50Gy	K045	C> T	Chr6	17250267-17250267	OsKitaake06g160900.1.v3.1	MODIFIER
50Gy	K045	T> A	Chr6	24637929-24637929	OsKitaake06g218300.1.v3.1	MODIFIER
50Gy	K045	T> A	Chr6	30928544-30928544	OsKitaake06g293000.1.v3.1	MODIFIER
50Gy	K045	A> G	Chr7	5757083-5757083	OsKitaake07g070100.1.v3.1	MODIFIER
50Gy	K045	C> G	Chr7	18776506-18776506	OsKitaake07g152900.1.v3.1	MODERATE
50Gy	K045	G> A	Chr7	19800357-19800357	OsKitaake07g161700.1.v3.1	MODIFIER
50Gy	K045	T> C	Chr8	671413-671413	OsKitaake08g009500.1.v3.1	MODIFIER
50Gy	K045	A> G	Chr8	27283423-27283423	OsKitaake08g224300.1.v3.1	MODIFIER
50Gy	K045	A> G	Chr8	28463127-28463127	OsKitaake08g241200.1.v3.1	MODIFIER
50Gy	K045	T> A	Chr10	14739708-14739708	OsKitaake10g092400.1.v3.1	MODIFIER
50Gy	K045	C> T	Chr10	23119383-23119383	OsKitaake10g194900.1.v3.1	MODERATE
50Gy	K048	T> C	Chr1	22669370-22669370	OsKitaake01g216800.1.v3.1	MODIFIER
50Gy	K048	T> C	Chr1	35349093-35349093	OsKitaake01g372850.1.v3.1	MODIFIER
50Gy	K048	G> C	Chr2	12641779-12641779	OsKitaake02g141600.1.v3.1	MODIFIER
50Gy	K048	A> G	Chr2	22411367-22411367	OsKitaake02g216900.1.v3.1	MODIFIER
50Gy	K048	T> A	Chr2	22898220-22898220	OsKitaake02g222900.1.v3.1	MODIFIER
50Gy	K048	T> C	Chr2	28010677-28010677	OsKitaake02g282700.1.v3.1	MODIFIER
50Gy	K048	T> C	Chr3	1931435-1931435	OsKitaake03g027600.1.v3.1	MODIFIER
[truncated: 7,963 more rows]
