# Supplementary material for: Multi-generation study of heavy ion beam-induced mutations and agronomic trait variations to accelerate rice breeding
Source: Front Plant Sci. 2023 Jun 21;14:1213807. doi: 10.3389/fpls.2023.1213807 (PMC10322207; doi:10.3389/fpls.2023.1213807)
Supplement: Supplementary file 8 [file Table_7.xlsx]

## Sheet: Sheet1
Supplementary Table 7: The shared GO terms and genes in these pathways of different CIB dose groups.
Dose/Gy	GO_term	GO_ID	GO_Level	P_value	Enrichment score	Hits genes counts in selected set	Hits genes counts in background	All genes counts in selected set	All genes counts in background	Genes of selected Set in GO term
75	carbohydrate transport	GO:0008643	6	0.00983656	2.68975	8	98	435	14333	OsKitaake05g179900.1.v3.1,OsKitaake02g122700.1.v3.1,OsKitaake07g206400.1.v3.1,OsKitaake03g001700.1.v3.1,OsKitaake12g145100.1.v3.1,OsKitaake01g184500.1.v3.1,OsKitaake03g395600.1.v3.1,OsKitaake05g074300.1.v3.1
75	plant epidermis morphogenesis	GO:0090626	4	0.037957	1.99023	9	149	435	14333	OsKitaake01g028000.1.v3.1,OsKitaake05g257200.1.v3.1,OsKitaake01g312200.1.v3.1,OsKitaake11g095200.1.v3.1,OsKitaake03g334600.1.v3.1,OsKitaake08g019966.1.v3.1,OsKitaake12g044400.1.v3.1,OsKitaake05g205600.1.v3.1,OsKitaake02g339200.1.v3.1
75	positive regulation of cell differentiation	GO:0045597	6	0.0329975	2.79232	5	59	435	14333	OsKitaake03g228800.1.v3.1,OsKitaake03g063900.1.v3.1,OsKitaake03g080700.1.v3.1,OsKitaake08g084800.1.v3.1,OsKitaake06g166403.1.v3.1
75	negative regulation of phosphate metabolic process	GO:0045936	8	7.55978e-05	4.45263	10	74	435	14333	OsKitaake03g228800.1.v3.1,OsKitaake08g121600.1.v3.1,OsKitaake04g205800.3.v3.1,OsKitaake05g195200.1.v3.1,OsKitaake03g294600.1.v3.1,OsKitaake06g173500.1.v3.1,OsKitaake06g129400.1.v3.1,OsKitaake01g386100.1.v3.1,OsKitaake05g125400.1.v3.1,OsKitaake06g166403.1.v3.1
75	positive regulation of transcription by RNA polymerase II	GO:0045944	12	0.0172251	2.00707	12	197	435	14333	OsKitaake01g449300.1.v3.1,OsKitaake12g188700.1.v3.1,OsKitaake09g116800.1.v3.1,OsKitaake08g071000.1.v3.1,OsKitaake06g192400.1.v3.1,OsKitaake07g137500.1.v3.1,OsKitaake03g268300.1.v3.1,OsKitaake08g008400.1.v3.1,OsKitaake07g145500.1.v3.1,OsKitaake05g125400.1.v3.1,OsKitaake03g328800.1.v3.1,OsKitaake03g401700.1.v3.1
75	response to oxygen-containing compound	GO:1901700	4	0.0479843	1.19958	77	2115	435	14333	OsKitaake01g075100.1.v3.1,OsKitaake03g045600.1.v3.1,OsKitaake01g449300.1.v3.1,OsKitaake02g200200.1.v3.1,OsKitaake03g324300.1.v3.1,OsKitaake05g180900.2.v3.1,OsKitaake03g062900.1.v3.1,OsKitaake03g175600.1.v3.1,OsKitaake09g116800.1.v3.1,OsKitaake09g174800.1.v3.1,OsKitaake01g273200.1.v3.1,OsKitaake07g053500.1.v3.1,OsKitaake11g048200.1.v3.1,OsKitaake04g214700.1.v3.1,OsKitaake03g223600.1.v3.1,OsKitaake…
75	response to nitrogen compound	GO:1901698	4	0.026432	1.54346	23	491	435	14333	OsKitaake01g449300.1.v3.1,OsKitaake02g200200.1.v3.1,OsKitaake08g048200.1.v3.1,OsKitaake03g175600.1.v3.1,OsKitaake09g116800.1.v3.1,OsKitaake04g214700.1.v3.1,OsKitaake06g192400.1.v3.1,OsKitaake08g037400.1.v3.1,OsKitaake02g328800.1.v3.1,OsKitaake02g325100.1.v3.1,OsKitaake10g137500.1.v3.1,OsKitaake03g222800.1.v3.1,OsKitaake12g145100.1.v3.1,OsKitaake10g073500.1.v3.1,OsKitaake08g217400.1.v3.1,OsKitaake…
75	response to lipid	GO:0033993	5	0.00819085	1.38443	55	1309	435	14333	OsKitaake01g075100.1.v3.1,OsKitaake03g045600.1.v3.1,OsKitaake01g449300.1.v3.1,OsKitaake05g180900.2.v3.1,OsKitaake03g062900.1.v3.1,OsKitaake03g175600.1.v3.1,OsKitaake09g174800.1.v3.1,OsKitaake01g273200.1.v3.1,OsKitaake07g053500.1.v3.1,OsKitaake11g048200.1.v3.1,OsKitaake04g214700.1.v3.1,OsKitaake06g192400.1.v3.1,OsKitaake08g037400.1.v3.1,OsKitaake05g195200.1.v3.1,OsKitaake06g280000.1.v3.1,OsKitaake…
75	negative regulation of signal transduction	GO:0009968	7	0.00442786	2.09203	16	252	435	14333	OsKitaake03g228800.1.v3.1,OsKitaake08g121600.1.v3.1,OsKitaake09g174800.1.v3.1,OsKitaake05g042300.1.v3.1,OsKitaake06g192400.1.v3.1,OsKitaake06g280000.1.v3.1,OsKitaake02g304500.1.v3.1,OsKitaake05g149300.1.v3.1,OsKitaake06g129400.1.v3.1,OsKitaake03g115100.1.v3.1,OsKitaake12g049550.1.v3.1,OsKitaake06g208100.1.v3.1,OsKitaake11g111800.1.v3.1,OsKitaake03g274800.3.v3.1,OsKitaake04g225900.1.v3.1,OsKitaake…
75	negative regulation of phosphorus metabolic process	GO:0010563	7	7.55978e-05	4.45263	10	74	435	14333	OsKitaake03g228800.1.v3.1,OsKitaake08g121600.1.v3.1,OsKitaake04g205800.3.v3.1,OsKitaake05g195200.1.v3.1,OsKitaake03g294600.1.v3.1,OsKitaake06g173500.1.v3.1,OsKitaake06g129400.1.v3.1,OsKitaake01g386100.1.v3.1,OsKitaake05g125400.1.v3.1,OsKitaake06g166403.1.v3.1,
75	negative regulation of dephosphorylation	GO:0035305	9	0.00396486	5.9908	4	22	435	14333	OsKitaake05g195200.1.v3.1,OsKitaake03g294600.1.v3.1,OsKitaake06g173500.1.v3.1,OsKitaake01g386100.1.v3.1,
75	negative regulation of phosphatase activity	GO:0010923	10	0.00396486	5.9908	4	22	435	14333	OsKitaake05g195200.1.v3.1,OsKitaake03g294600.1.v3.1,OsKitaake06g173500.1.v3.1,OsKitaake01g386100.1.v3.1,
100	carbohydrate transport	GO:0008643	6	0.0470443	2.12404	7	98	482	14333	OsKitaake01g084700.1.v3.1,OsKitaake11g132400.1.v3.1,OsKitaake05g179900.1.v3.1,OsKitaake02g184600.1.v3.1,OsKitaake04g194100.1.v3.1,OsKitaake12g125900.1.v3.1,OsKitaake07g034800.1.v3.1,
100	plant epidermis morphogenesis	GO:0090626	4	0.0044995	2.39489	12	149	482	14333	OsKitaake07g237300.1.v3.1,OsKitaake04g221550.1.v3.1,OsKitaake03g390700.1.v3.1,OsKitaake12g069800.1.v3.1,OsKitaake01g403500.1.v3.1,OsKitaake04g155800.1.v3.1,OsKitaake01g028000.1.v3.1,OsKitaake08g179900.1.v3.1,OsKitaake01g245201.1.v3.1,OsKitaake05g043300.1.v3.1,OsKitaake03g334600.1.v3.1,OsKitaake04g164200.1.v3.1,
100	positive regulation of cell differentiation	GO:0045597	6	0.0478084	2.52004	5	59	482	14333	OsKitaake07g007600.1.v3.1,OsKitaake04g313900.1.v3.1,OsKitaake02g358000.1.v3.1,OsKitaake01g245201.1.v3.1,OsKitaake06g166403.1.v3.1,
100	negative regulation of phosphate metabolic process	GO:0045936	8	0.0380242	2.41107	6	74	482	14333	OsKitaake04g293100.1.v3.1,OsKitaake03g294600.1.v3.1,OsKitaake05g020266.1.v3.1,OsKitaake05g236000.1.v3.1,OsKitaake06g172703.1.v3.1,OsKitaake06g166403.1.v3.1
100	positive regulation of transcription by RNA polymerase II	GO:0045944	12	0.0344844	1.81136	12	197	482	14333	OsKitaake04g293100.1.v3.1,OsKitaake05g034600.1.v3.1,OsKitaake09g164200.1.v3.1,OsKitaake08g008400.1.v3.1,OsKitaake09g095800.1.v3.1,OsKitaake02g366600.1.v3.1,OsKitaake06g232000.1.v3.1,OsKitaake03g268300.1.v3.1,OsKitaake02g146900.1.v3.1,OsKitaake05g275500.1.v3.1,OsKitaake05g113900.1.v3.1,OsKitaake07g139300.1.v3.1
100	response to oxygen-containing compound	GO:1901700	4	0.0181549	1.23726	88	2115	482	14333	OsKitaake02g093100.1.v3.1,OsKitaake02g072300.1.v3.1,OsKitaake04g104200.2.v3.1,OsKitaake09g134800.1.v3.1,OsKitaake09g005700.1.v3.1,OsKitaake10g192800.1.v3.1,OsKitaake07g237300.1.v3.1,OsKitaake11g120900.1.v3.1,OsKitaake05g020900.1.v3.1,OsKitaake04g221550.1.v3.1,OsKitaake05g119600.1.v3.1,OsKitaake07g153700.1.v3.1,OsKitaake01g123300.1.v3.1,OsKitaake05g217000.1.v3.1,OsKitaake07g238700.1.v3.1,OsKitaake…
100	response to nitrogen compound	GO:1901698	4	0.0261129	1.51408	25	491	482	14333	OsKitaake02g093100.1.v3.1,OsKitaake02g072300.1.v3.1,OsKitaake10g192800.1.v3.1,OsKitaake02g278000.1.v3.1,OsKitaake04g102700.1.v3.1,OsKitaake10g192900.1.v3.1,OsKitaake02g147300.1.v3.1,OsKitaake12g118500.3.v3.1,OsKitaake02g217000.1.v3.1,OsKitaake02g380400.1.v3.1,OsKitaake11g173800.1.v3.1,OsKitaake02g260100.1.v3.1,OsKitaake01g434200.1.v3.1,OsKitaake04g024800.1.v3.1,OsKitaake01g172400.1.v3.1,OsKitaake…
100	response to lipid	GO:0033993	5	0.0492272	1.24943	55	1309	482	14333	OsKitaake04g104200.2.v3.1,OsKitaake09g134800.1.v3.1,OsKitaake07g237300.1.v3.1,OsKitaake11g120900.1.v3.1,OsKitaake05g020900.1.v3.1,OsKitaake04g221550.1.v3.1,OsKitaake05g119600.1.v3.1,OsKitaake07g153700.1.v3.1,OsKitaake01g123300.1.v3.1,OsKitaake05g217000.1.v3.1,OsKitaake07g238700.1.v3.1,OsKitaake04g085700.1.v3.1,OsKitaake01g410000.1.v3.1,OsKitaake08g168700.1.v3.1,OsKitaake11g039400.1.v3.1,OsKitaake…
100	negative regulation of signal transduction	GO:0009968	7	0.0459037	1.65203	14	252	482	14333	OsKitaake05g119600.1.v3.1,OsKitaake06g260000.1.v3.1,OsKitaake02g304500.1.v3.1,OsKitaake05g020266.1.v3.1,OsKitaake05g236000.1.v3.1,OsKitaake02g147300.1.v3.1,OsKitaake01g412900.1.v3.1,OsKitaake08g179900.1.v3.1,OsKitaake03g178000.1.v3.1,OsKitaake03g115100.1.v3.1,OsKitaake03g274600.1.v3.1,OsKitaake02g368800.1.v3.1,OsKitaake03g119200.1.v3.1,OsKitaake02g090900.1.v3.1,
100	negative regulation of phosphorus metabolic process	GO:0010563	7	0.0380242	2.41107	6	74	482	14333	OsKitaake04g293100.1.v3.1,OsKitaake03g294600.1.v3.1,OsKitaake05g020266.1.v3.1,OsKitaake05g236000.1.v3.1,OsKitaake06g172703.1.v3.1,OsKitaake06g166403.1.v3.1,
100	negative regulation of dephosphorylation	GO:0035305	9	0.0362083	4.05498	3	22	482	14333	OsKitaake04g293100.1.v3.1,OsKitaake03g294600.1.v3.1,OsKitaake06g172703.1.v3.1
100	negative regulation of phosphatase activity	GO:0010923	10	0.0362083	4.05498	3	22	482	14333	OsKitaake04g293100.1.v3.1,OsKitaake03g294600.1.v3.1,OsKitaake06g172703.1.v3.1
25	response to cold	GO:0009409	5	0.0176507	1.88145	14	487	219	14333	OsKitaake01g220800.1.v3.1,OsKitaake10g176250.1.v3.1,OsKitaake10g132700.1.v3.1,OsKitaake05g199900.1.v3.1,OsKitaake09g013800.1.v3.1,OsKitaake08g024200.1.v3.1,OsKitaake02g011200.1.v3.1,OsKitaake02g251900.1.v3.1,OsKitaake10g045000.1.v3.1,OsKitaake02g042100.1.v3.1,OsKitaake02g034800.1.v3.1,OsKitaake07g239900.1.v3.1,OsKitaake04g252800.1.v3.1,OsKitaake01g173400.1.v3.1
25	NAD biosynthesis via nicotinamide riboside salvage pathway	GO:0034356	13	0.0303264	32.7237	1	2	219	14333	OsKitaake10g077700.1.v3.1
25	plastid rRNA transcription	GO:0042794	13	0.0152794	65.4475	1	1	219	14333	OsKitaake05g155900.1.v3.1
25	cap-independent translational initiation	GO:0002190	6	0.0152794	65.4475	1	1	219	14333	OsKitaake01g068300.1.v3.1
25	IRES-dependent translational initiation of linear mRNA	GO:0002192	8	0.0152794	65.4475	1	1	219	14333	OsKitaake01g068300.1.v3.1
25	cap-independent translational initiation of linear mRNA	GO:0110017	7	0.0152794	65.4475	1	1	219	14333	OsKitaake01g068300.1.v3.1
50	response to cold	GO:0009409	5	0.0475519	1.55866	17	487	321	14333	OsKitaake07g284400.1.v3.1,OsKitaake07g279900.1.v3.1,OsKitaake03g136400.1.v3.1,OsKitaake10g102901.1.v3.1,OsKitaake05g064900.1.v3.1,OsKitaake02g113600.1.v3.1,OsKitaake06g066500.2.v3.1,OsKitaake08g124000.1.v3.1,OsKitaake01g447500.2.v3.1,OsKitaake05g140900.1.v3.1,OsKitaake05g019000.1.v3.1,OsKitaake01g303800.1.v3.1,OsKitaake05g144900.1.v3.1,OsKitaake11g125400.1.v3.1,OsKitaake08g070600.1.v3.1,OsKitaake…
50	NAD biosynthesis via nicotinamide riboside salvage pathway	GO:0034356	13	0.0442917	22.3255	1	2	321	14333	OsKitaake10g077700.1.v3.1
50	plastid rRNA transcription	GO:0042794	13	0.0223959	44.6511	1	1	321	14333	OsKitaake05g155900.1.v3.1
50	cap-independent translational initiation	GO:0002190	6	0.0223959	44.6511	1	1	321	14333	OsKitaake01g068300.1.v3.1
50	IRES-dependent translational initiation of linear mRNA	GO:0002192	8	0.0223959	44.6511	1	1	321	14333	OsKitaake01g068300.1.v3.1
50	cap-independent translational initiation of linear mRNA	GO:0110017	7	0.0223959	44.6511	1	1	321	14333	OsKitaake01g068300.1.v3.1
75	reproductive shoot system development	GO:0090567	6	0.0108376	1.55912	30	634	435	14333	OsKitaake02g032100.1.v3.1,OsKitaake09g108000.1.v3.1,OsKitaake07g122000.1.v3.1,OsKitaake03g255500.1.v3.1,OsKitaake07g232400.1.v3.1,OsKitaake02g342000.1.v3.1,OsKitaake12g188700.1.v3.1,OsKitaake09g174800.1.v3.1,OsKitaake05g034700.1.v3.1,OsKitaake02g265500.1.v3.1,OsKitaake06g192400.1.v3.1,OsKitaake06g280000.1.v3.1,OsKitaake06g280100.1.v3.1,OsKitaake06g135000.1.v3.1,OsKitaake02g016700.1.v3.1,OsKitaake…
75	flower development	GO:0009908	7	0.0137388	1.54367	29	619	435	14333	OsKitaake02g032100.1.v3.1,OsKitaake09g108000.1.v3.1,OsKitaake07g122000.1.v3.1,OsKitaake03g255500.1.v3.1,OsKitaake07g232400.1.v3.1,OsKitaake02g342000.1.v3.1,OsKitaake12g188700.1.v3.1,OsKitaake09g174800.1.v3.1,OsKitaake05g034700.1.v3.1,OsKitaake02g265500.1.v3.1,OsKitaake06g192400.1.v3.1,OsKitaake06g280000.1.v3.1,OsKitaake06g280100.1.v3.1,OsKitaake06g135000.1.v3.1,OsKitaake02g016700.1.v3.1,OsKitaake…
75	radial pattern formation	GO:0009956	5	0.0389355	3.95393	3	25	435	14333	OsKitaake03g133300.1.v3.1,OsKitaake05g179900.1.v3.1,OsKitaake10g134100.1.v3.1,
75	regionalization	GO:0003002	4	0.0176491	1.88282	14	245	435	14333	OsKitaake03g133300.1.v3.1,OsKitaake05g179900.1.v3.1,OsKitaake03g255500.1.v3.1,OsKitaake02g119000.1.v3.1,OsKitaake05g257200.1.v3.1,OsKitaake08g071000.1.v3.1,OsKitaake10g134100.1.v3.1,OsKitaake02g265500.1.v3.1,OsKitaake06g280100.1.v3.1,OsKitaake07g039600.1.v3.1,OsKitaake06g102100.1.v3.1,OsKitaake01g312200.1.v3.1,OsKitaake09g160200.1.v3.1,OsKitaake07g082900.1.v3.1,
75	pattern specification process	GO:0007389	3	0.0316312	1.70428	15	290	435	14333	OsKitaake03g133300.1.v3.1,OsKitaake05g179900.1.v3.1,OsKitaake03g255500.1.v3.1,OsKitaake02g119000.1.v3.1,OsKitaake05g257200.1.v3.1,OsKitaake08g071000.1.v3.1,OsKitaake10g134100.1.v3.1,OsKitaake02g265500.1.v3.1,OsKitaake06g280100.1.v3.1,OsKitaake02g304500.1.v3.1,OsKitaake07g039600.1.v3.1,OsKitaake06g102100.1.v3.1,OsKitaake01g312200.1.v3.1,OsKitaake09g160200.1.v3.1,OsKitaake07g082900.1.v3.1,
75	polyprenol biosynthetic process	GO:0016094	8	0.0303495	32.9494	1	1	435	14333	OsKitaake01g405400.1.v3.1
125	reproductive shoot system development	GO:0090567	6	0.0290228	1.5446	22	634	322	14333	OsKitaake05g141900.1.v3.1,OsKitaake09g108000.1.v3.1,OsKitaake03g217700.1.v3.1,OsKitaake03g261000.1.v3.1,OsKitaake12g001000.1.v3.1,OsKitaake01g331700.1.v3.1,OsKitaake04g145800.1.v3.1,OsKitaake05g066600.1.v3.1,OsKitaake03g121700.1.v3.1,OsKitaake09g044800.1.v3.1,OsKitaake02g016300.1.v3.1,OsKitaake10g004500.1.v3.1,OsKitaake07g039600.1.v3.1,OsKitaake06g080600.1.v3.1,OsKitaake01g059100.1.v3.1,OsKitaake…
125	flower development	GO:0009908	7	0.0229721	1.58202	22	619	322	14333	OsKitaake05g141900.1.v3.1,OsKitaake09g108000.1.v3.1,OsKitaake03g217700.1.v3.1,OsKitaake03g261000.1.v3.1,OsKitaake12g001000.1.v3.1,OsKitaake01g331700.1.v3.1,OsKitaake04g145800.1.v3.1,OsKitaake05g066600.1.v3.1,OsKitaake03g121700.1.v3.1,OsKitaake09g044800.1.v3.1,OsKitaake02g016300.1.v3.1,OsKitaake10g004500.1.v3.1,OsKitaake07g039600.1.v3.1,OsKitaake06g080600.1.v3.1,OsKitaake01g059100.1.v3.1,OsKitaake…
125	radial pattern formation	GO:0009956	5	0.01792	5.34149	3	25	322	14333	OsKitaake05g141900.1.v3.1,OsKitaake05g179900.1.v3.1,OsKitaake07g210100.1.v3.1,
125	regionalization	GO:0003002	4	0.00954432	2.1802	12	245	322	14333	OsKitaake05g141900.1.v3.1,OsKitaake05g179900.1.v3.1,OsKitaake04g300500.1.v3.1,OsKitaake09g134800.1.v3.1,OsKitaake12g001000.1.v3.1,OsKitaake07g210100.1.v3.1,OsKitaake07g039600.1.v3.1,OsKitaake05g077900.1.v3.1,OsKitaake09g168200.1.v3.1,OsKitaake01g072400.1.v3.1,OsKitaake07g082900.1.v3.1,OsKitaake03g229300.1.v3.1
125	pattern specification process	GO:0007389	3	0.01424	1.99538	13	290	322	14333	OsKitaake05g141900.1.v3.1,OsKitaake05g179900.1.v3.1,OsKitaake04g300500.1.v3.1,OsKitaake09g134800.1.v3.1,OsKitaake12g001000.1.v3.1,OsKitaake02g304500.1.v3.1,OsKitaake07g210100.1.v3.1,OsKitaake07g039600.1.v3.1,OsKitaake05g077900.1.v3.1,OsKitaake09g168200.1.v3.1,OsKitaake01g072400.1.v3.1,OsKitaake07g082900.1.v3.1,OsKitaake03g229300.1.v3.1,
125	polyprenol biosynthetic process	GO:0016094	8	0.0224656	44.5124	1	1	322	14333	OsKitaake01g405400.1.v3.1
100	stomatal complex morphogenesis	GO:0010103	5	0.041098	3.0499	4	39	482	14333	OsKitaake07g237300.1.v3.1,OsKitaake01g245201.1.v3.1,OsKitaake05g043300.1.v3.1,OsKitaake04g164200.1.v3.1
100	stomatal complex formation	GO:0010376	4	0.0424705	5.9473	2	10	482	14333	OsKitaake07g237300.1.v3.1,OsKitaake01g245201.1.v3.1
100	hydrogen peroxide transmembrane transport	GO:0080170	6	0.0336287	29.7365	1	1	482	14333	OsKitaake01g072600.1.v3.1
100	cotyledon morphogenesis	GO:0048826	6	0.032049	4.24807	3	21	482	14333	OsKitaake09g134800.1.v3.1,OsKitaake09g134700.1.v3.1,OsKitaake02g330200.1.v3.1
100	polyprenol metabolic process	GO:0016093	7	0.0154731	9.91217	2	6	482	14333	OsKitaake07g148100.1.v3.1,OsKitaake01g388400.1.v3.1
150	stomatal complex morphogenesis	GO:0010103	5	0.032484	3.28871	4	39	447	14333	OsKitaake05g157900.1.v3.1,OsKitaake01g433600.1.v3.1,OsKitaake01g245100.1.v3.1,OsKitaake01g247400.1.v3.1
150	stomatal complex formation	GO:0010376	4	0.00306987	9.61946	3	10	447	14333	OsKitaake01g433600.1.v3.1,OsKitaake01g245100.1.v3.1,OsKitaake01g247400.1.v3.1
150	hydrogen peroxide transmembrane transport	GO:0080170	6	0.0311868	32.0649	1	1	447	14333	OsKitaake01g072600.1.v3.1
150	cotyledon morphogenesis	GO:0048826	6	0.0264012	4.5807	3	21	447	14333	OsKitaake03g108200.1.v3.1,OsKitaake01g443600.1.v3.1,OsKitaake09g045000.1.v3.1
150	polyprenol metabolic process	GO:0016093	7	0.0133935	10.6883	2	6	447	14333	OsKitaake11g113100.1.v3.1,OsKitaake04g233700.1.v3.1
125	para-aminobenzoic acid metabolic process	GO:0046482	9	0.0200984	8.90248	2	10	322	14333	OsKitaake05g056500.1.v3.1,OsKitaake02g120700.1.v3.1
125	response to fungus	GO:0009620	6	0.0189998	1.71202	18	468	322	14333	OsKitaake02g204500.1.v3.1,OsKitaake08g008700.1.v3.1,OsKitaake04g145800.1.v3.1,OsKitaake03g121700.1.v3.1,OsKitaake10g004500.1.v3.1,OsKitaake09g188500.1.v3.1,OsKitaake12g089700.1.v3.1,OsKitaake02g348600.1.v3.1,OsKitaake11g026400.1.v3.1,OsKitaake01g353000.1.v3.1,OsKitaake04g240300.1.v3.1,OsKitaake06g094400.2.v3.1,OsKitaake10g033500.1.v3.1,OsKitaake07g225100.1.v3.1,OsKitaake01g147500.1.v3.1,OsKitaake…
125	defense response to fungus	GO:0050832	7	0.0126301	1.91314	15	349	322	14333	OsKitaake02g204500.1.v3.1,OsKitaake08g008700.1.v3.1,OsKitaake03g121700.1.v3.1,OsKitaake10g004500.1.v3.1,OsKitaake09g188500.1.v3.1,OsKitaake11g026400.1.v3.1,OsKitaake01g353000.1.v3.1,OsKitaake04g240300.1.v3.1,OsKitaake06g094400.2.v3.1,OsKitaake10g033500.1.v3.1,OsKitaake07g225100.1.v3.1,OsKitaake01g147500.1.v3.1,OsKitaake02g195800.1.v3.1,OsKitaake12g118500.3.v3.1,OsKitaake04g216501.1.v3.1,
125	anther development	GO:0048653	4	0.00241213	4.37827	6	61	322	14333	OsKitaake05g141900.1.v3.1,OsKitaake04g145800.1.v3.1,OsKitaake03g121700.1.v3.1,OsKitaake02g016300.1.v3.1,OsKitaake06g245800.1.v3.1,OsKitaake07g193600.1.v3.1,
125	phyllome development	GO:0048827	5	0.0226681	1.56542	23	654	322	14333	OsKitaake05g141900.1.v3.1,OsKitaake09g134800.1.v3.1,OsKitaake03g261000.1.v3.1,OsKitaake12g001000.1.v3.1,OsKitaake04g145800.1.v3.1,OsKitaake06g067600.3.v3.1,OsKitaake05g066600.1.v3.1,OsKitaake03g121700.1.v3.1,OsKitaake02g016300.1.v3.1,OsKitaake09g059400.1.v3.1,OsKitaake07g210100.1.v3.1,OsKitaake03g135200.1.v3.1,OsKitaake03g326800.1.v3.1,OsKitaake09g168200.1.v3.1,OsKitaake01g072400.1.v3.1,OsKitaake…
150	para-aminobenzoic acid metabolic process	GO:0046482	9	0.0370003	6.41298	2	10	447	14333	OsKitaake02g080900.1.v3.1,OsKitaake06g269300.1.v3.1
150	response to fungus	GO:0009620	6	0.00638254	1.71287	25	468	447	14333	OsKitaake05g157900.1.v3.1,OsKitaake04g046300.1.v3.1,OsKitaake06g071900.1.v3.1,OsKitaake03g146000.1.v3.1,OsKitaake01g280400.1.v3.1,OsKitaake11g061900.1.v3.1,OsKitaake12g089700.1.v3.1,OsKitaake11g167100.1.v3.1,OsKitaake10g033500.1.v3.1,OsKitaake08g115200.1.v3.1,OsKitaake06g001700.1.v3.1,OsKitaake05g195500.1.v3.1,OsKitaake09g199300.1.v3.1,OsKitaake03g121700.1.v3.1,OsKitaake09g188500.1.v3.1,OsKitaake…
150	defense response to fungus	GO:0050832	7	0.0135084	1.74565	19	349	447	14333	OsKitaake05g157900.1.v3.1,OsKitaake04g046300.1.v3.1,OsKitaake06g071900.1.v3.1,OsKitaake01g280400.1.v3.1,OsKitaake11g167100.1.v3.1,OsKitaake10g033500.1.v3.1,OsKitaake08g115200.1.v3.1,OsKitaake05g195500.1.v3.1,OsKitaake03g121700.1.v3.1,OsKitaake09g188500.1.v3.1,OsKitaake01g033300.1.v3.1,OsKitaake04g223000.1.v3.1,OsKitaake11g026400.1.v3.1,OsKitaake02g113800.1.v3.1,OsKitaake04g177100.1.v3.1,OsKitaake…
150	anther development	GO:0048653	4	0.0412218	2.62827	5	61	447	14333	OsKitaake12g040000.1.v3.1,OsKitaake05g146100.1.v3.1,OsKitaake03g121700.1.v3.1,OsKitaake05g146100.2.v3.1,OsKitaake11g035200.1.v3.1
150	phyllome development	GO:0048827	5	0.0224775	1.47087	30	654	447	14333	OsKitaake05g157900.1.v3.1,OsKitaake12g113300.1.v3.1,OsKitaake03g146000.1.v3.1,OsKitaake03g261000.1.v3.1,OsKitaake12g040000.1.v3.1,OsKitaake11g001700.1.v3.1,OsKitaake04g286600.4.v3.1,OsKitaake05g146100.1.v3.1,OsKitaake03g108200.1.v3.1,OsKitaake08g012700.1.v3.1,OsKitaake04g040300.1.v3.1,OsKitaake01g443600.1.v3.1,OsKitaake01g288000.1.v3.1,OsKitaake03g349900.1.v3.1,OsKitaake05g019000.1.v3.1,OsKitaake…
50	cell-cell signaling involved in cell fate commitment	GO:0045168	5	0.0442917	22.3255	1	2	321	14333	OsKitaake04g300500.1.v3.1
50	regulation of Wnt signaling pathway, planar cell polarity pathway	GO:2000095	9	0.0442917	22.3255	1	2	321	14333	OsKitaake02g386400.1.v3.1
50	cell-cell signaling by wnt	GO:0198738	5	0.184466	4.96123	1	9	321	14333	OsKitaake02g386400.1.v3.1
50	trichome patterning	GO:0048629	6	0.0442917	22.3255	1	2	321	14333	OsKitaake04g300500.1.v3.1
125	cell-cell signaling involved in cell fate commitment	GO:0045168	5	0.0444281	22.2562	1	2	322	14333	OsKitaake04g300500.1.v3.1
125	regulation of Wnt signaling pathway, planar cell polarity pathway	GO:2000095	9	0.0444281	22.2562	1	2	322	14333	OsKitaake02g304500.1.v3.1
125	cell-cell signaling by wnt	GO:0198738	5	0.184989	4.94582	1	9	322	14333	OsKitaake02g304500.1.v3.1
125	trichome patterning	GO:0048629	6	0.0444281	22.2562	1	2	322	14333	OsKitaake04g300500.1.v3.1
100	trehalose catabolic process	GO:0005993	8	0.0336287	29.7365	1	1	482	14333	OsKitaake10g161900.1.v3.1
100	DNA replication-dependent chromatin organization	GO:0034723	6	0.0336287	29.7365	1	1	482	14333	OsKitaake07g018100.1.v3.1
100	cutin transport	GO:0080051	6	0.0211841	8.49615	2	7	482	14333	OsKitaake09g134800.1.v3.1,OsKitaake09g134700.1.v3.1
100	DNA replication-dependent chromatin assembly	GO:0006335	8	0.0336287	29.7365	1	1	482	14333	OsKitaake07g018100.1.v3.1
125	trehalose catabolic process	GO:0005993	8	0.0224656	44.5124	1	1	322	14333	OsKitaake10g161900.1.v3.1
125	DNA replication-dependent chromatin organization	GO:0034723	6	0.0224656	44.5124	1	1	322	14333	OsKitaake07g018100.1.v3.1
125	cutin transport	GO:0080051	6	0.00980594	12.7178	2	7	322	14333	OsKitaake09g134800.1.v3.1,OsKitaake05g077900.1.v3.1
125	DNA replication-dependent chromatin assembly	GO:0006335	8	0.0224656	44.5124	1	1	322	14333	OsKitaake07g018100.1.v3.1
50	regulation of amino acid export	GO:0080143	9	0.0223959	44.6511	1	1	321	14333	OsKitaake06g223700.1.v3.1
50	regulation of amine transport	GO:0051952	6	0.0223959	44.6511	1	1	321	14333	OsKitaake06g223700.1.v3.1
50	regulation of amino acid transport	GO:0051955	7	0.0223959	44.6511	1	1	321	14333	OsKitaake06g223700.1.v3.1
50	regulation of amino acid transmembrane transport	GO:1903789	8	0.0223959	44.6511	1	1	321	14333	OsKitaake06g223700.1.v3.1
75	regulation of amino acid export	GO:0080143	9	0.0303495	32.9494	1	1	435	14333	OsKitaake06g223700.1.v3.1
75	regulation of amine transport	GO:0051952	6	0.0303495	32.9494	1	1	435	14333	OsKitaake06g223700.1.v3.1
75	regulation of amino acid transport	GO:0051955	7	0.0303495	32.9494	1	1	435	14333	OsKitaake06g223700.1.v3.1
75	regulation of amino acid transmembrane transport	GO:1903789	8	0.0303495	32.9494	1	1	435	14333	OsKitaake06g223700.1.v3.1
150	regulation of amino acid export	GO:0080143	9	0.0311868	32.0649	1	1	447	14333	OsKitaake06g223700.1.v3.1
150	regulation of amine transport	GO:0051952	6	0.0311868	32.0649	1	1	447	14333	OsKitaake06g223700.1.v3.1
150	regulation of amino acid transport	GO:0051955	7	0.0311868	32.0649	1	1	447	14333	OsKitaake06g223700.1.v3.1
150	regulation of amino acid transmembrane transport	GO:1903789	8	0.0311868	32.0649	1	1	447	14333	OsKitaake06g223700.1.v3.1
50	response to chemical	GO:0042221	3	0.0329293	1.17293	103	3921	321	14333	OsKitaake01g143700.1.v3.1,OsKitaake01g035400.1.v3.1,OsKitaake02g285300.1.v3.1,OsKitaake08g191300.1.v3.1,OsKitaake03g218600.1.v3.1,OsKitaake07g231500.1.v3.1,OsKitaake04g197600.1.v3.1,OsKitaake05g170000.1.v3.1,OsKitaake06g142100.1.v3.1,OsKitaake04g319800.1.v3.1,OsKitaake01g434200.1.v3.1,OsKitaake07g185600.1.v3.1,OsKitaake02g265700.1.v3.1,OsKitaake06g053700.1.v3.1,OsKitaake03g269400.1.v3.1,OsKitaake…
50	response to stimulus	GO:0050896	2	0.00944147	1.143	170	6641	321	14333	OsKitaake08g002400.1.v3.1,OsKitaake04g111600.1.v3.1,OsKitaake01g143700.1.v3.1,OsKitaake01g035400.1.v3.1,OsKitaake02g167800.1.v3.1,OsKitaake02g285300.1.v3.1,OsKitaake01g486200.1.v3.1,OsKitaake11g057000.1.v3.1,OsKitaake06g097400.1.v3.1,OsKitaake08g191300.1.v3.1,OsKitaake03g218600.1.v3.1,OsKitaake07g231500.1.v3.1,OsKitaake04g197600.1.v3.1,OsKitaake05g170000.1.v3.1,OsKitaake06g142100.1.v3.1,OsKitaake…
50	nucleotide-excision repair	GO:0006289	9	0.0364911	3.18936	4	56	321	14333	OsKitaake02g009800.1.v3.1,OsKitaake09g113800.1.v3.1,OsKitaake02g205000.1.v3.1,OsKitaake07g223000.1.v3.1
150	response to chemical	GO:0042221	3	0.0329757	1.14488	140	3921	447	14333	OsKitaake01g281800.1.v3.1,OsKitaake06g052000.1.v3.1,OsKitaake03g324300.1.v3.1,OsKitaake03g370700.1.v3.1,OsKitaake08g153200.1.v3.1,OsKitaake07g135700.1.v3.1,OsKitaake12g113300.1.v3.1,OsKitaake04g046300.1.v3.1,OsKitaake03g396700.1.v3.1,OsKitaake01g065200.1.v3.1,OsKitaake06g071900.1.v3.1,OsKitaake03g146000.1.v3.1,OsKitaake02g091200.1.v3.1,OsKitaake12g040000.1.v3.1,OsKitaake09g065700.3.v3.1,OsKitaake…
150	response to stimulus	GO:0050896	2	0.0197592	1.10569	229	6641	447	14333	OsKitaake09g100800.1.v3.1,OsKitaake01g281800.1.v3.1,OsKitaake06g052000.1.v3.1,OsKitaake08g119600.1.v3.1,OsKitaake06g097400.1.v3.1,OsKitaake03g324300.1.v3.1,OsKitaake03g370700.1.v3.1,OsKitaake02g191000.1.v3.1,OsKitaake08g153200.1.v3.1,OsKitaake05g157900.1.v3.1,OsKitaake07g135700.1.v3.1,OsKitaake01g069400.1.v3.1,OsKitaake12g113300.1.v3.1,OsKitaake04g046300.1.v3.1,OsKitaake03g396700.1.v3.1,OsKitaake…
150	nucleotide-excision repair	GO:0006289	9	0.0299782	2.86294	5	56	447	14333	OsKitaake01g002300.1.v3.1,OsKitaake05g285200.1.v3.1,OsKitaake09g113800.1.v3.1,OsKitaake03g249200.1.v3.1,OsKitaake04g311200.1.v3.1
25	sulfur amino acid metabolic process	GO:0000096	5	0.0396868	3.11655	4	84	219	14333	OsKitaake10g087400.1.v3.1,OsKitaake04g083800.1.v3.1,OsKitaake10g098700.1.v3.1,OsKitaake03g048100.1.v3.1
25	regulation of gluconeogenesis	GO:0006111	9	0.0152794	65.4475	1	1	219	14333	OsKitaake01g437800.1.v3.1
125	sulfur amino acid metabolic process	GO:0000096	5	0.0406367	2.64955	5	84	322	14333	OsKitaake04g024800.1.v3.1,OsKitaake06g188700.1.v3.1,OsKitaake11g074700.1.v3.1,OsKitaake12g217600.1.v3.1,OsKitaake06g064000.1.v3.1
125	regulation of gluconeogenesis	GO:0006111	9	0.0224656	44.5124	1	1	322	14333	OsKitaake01g437800.1.v3.1
50	arginine metabolic process	GO:0006525	10	0.048797	5.58139	2	16	321	14333	OsKitaake03g131200.1.v3.1,OsKitaake03g397200.1.v3.1
50	ornithine metabolic process	GO:0006591	9	0.0331396	6.8694	2	13	321	14333	OsKitaake03g131200.1.v3.1,OsKitaake03g397200.1.v3.1
100	arginine metabolic process	GO:0006525	10	0.0152698	5.5756	3	16	482	14333	OsKitaake04g002900.1.v3.1,OsKitaake03g397100.1.v3.1,OsKitaake03g131200.1.v3.1
100	ornithine metabolic process	GO:0006591	9	0.00840352	6.86227	3	13	482	14333	OsKitaake04g002900.1.v3.1,OsKitaake03g397100.1.v3.1,OsKitaake03g131200.1.v3.1
25	response to temperature stimulus	GO:0009266	4	0.04786	1.55392	17	716	219	14333	OsKitaake01g220800.1.v3.1,OsKitaake10g176250.1.v3.1,OsKitaake10g132700.1.v3.1,OsKitaake05g199900.1.v3.1,OsKitaake09g013800.1.v3.1,OsKitaake08g024200.1.v3.1,OsKitaake06g102800.1.v3.1,OsKitaake02g011200.1.v3.1,OsKitaake02g251900.1.v3.1,OsKitaake10g045000.1.v3.1,OsKitaake02g042100.1.v3.1,OsKitaake02g034800.1.v3.1,OsKitaake07g239900.1.v3.1,OsKitaake04g252800.1.v3.1,OsKitaake04g256000.1.v3.1,OsKitaake…
75	response to temperature stimulus	GO:0009266	4	0.0296734	1.42658	31	716	435	14333	OsKitaake03g045600.1.v3.1,OsKitaake02g032100.1.v3.1,OsKitaake03g324300.1.v3.1,OsKitaake02g122700.1.v3.1,OsKitaake12g188700.1.v3.1,OsKitaake03g198500.1.v3.1,OsKitaake08g071000.1.v3.1,OsKitaake01g405400.1.v3.1,OsKitaake10g045000.1.v3.1,OsKitaake03g048200.1.v3.1,OsKitaake08g037400.1.v3.1,OsKitaake06g173500.1.v3.1,OsKitaake02g252000.1.v3.1,OsKitaake09g036000.1.v3.1,OsKitaake06g248100.1.v3.1,OsKitaake…
50	protein K63-linked ubiquitination	GO:0070534	12	0.0162224	9.92246	2	9	321	14333	OsKitaake07g019100.1.v3.1,OsKitaake10g126200.1.v3.1
75	protein K63-linked ubiquitination	GO:0070534	12	0.0287245	7.32209	2	9	435	14333	OsKitaake01g449300.1.v3.1,OsKitaake10g126200.1.v3.1
75	regulation of defense response	GO:0031347	6	0.0334815	1.58091	19	396	435	14333	OsKitaake02g122700.1.v3.1,OsKitaake02g017400.1.v3.1,OsKitaake03g062900.1.v3.1,OsKitaake04g046300.1.v3.1,OsKitaake09g116800.1.v3.1,OsKitaake08g252300.1.v3.1,OsKitaake04g214700.1.v3.1,OsKitaake06g010500.1.v3.1,OsKitaake12g145800.1.v3.1,OsKitaake06g135000.1.v3.1,OsKitaake11g058900.1.v3.1,OsKitaake01g312200.1.v3.1,OsKitaake04g304800.1.v3.1,OsKitaake07g216000.1.v3.1,OsKitaake04g046400.1.v3.1,OsKitaake…
150	regulation of defense response	GO:0031347	6	0.042184	1.53847	19	396	447	14333	OsKitaake04g046300.1.v3.1,OsKitaake06g071900.1.v3.1,OsKitaake04g072900.1.v3.1,OsKitaake05g019000.1.v3.1,OsKitaake05g228900.1.v3.1,OsKitaake09g092800.1.v3.1,OsKitaake08g038300.1.v3.1,OsKitaake04g290700.1.v3.1,OsKitaake05g195500.1.v3.1,OsKitaake02g351500.1.v3.1,OsKitaake01g072600.1.v3.1,OsKitaake02g089701.1.v3.1,OsKitaake03g121700.1.v3.1,OsKitaake10g082800.1.v3.1,OsKitaake09g188500.1.v3.1,OsKitaake…
75	microtubule-based transport	GO:0099111	5	0.0187411	5.20254	3	19	435	14333	OsKitaake02g304500.1.v3.1,OsKitaake04g228700.1.v3.1,OsKitaake06g161803.1.v3.1
100	microtubule-based transport	GO:0099111	5	0.0245301	4.69524	3	19	482	14333	OsKitaake02g304500.1.v3.1,OsKitaake01g333000.1.v3.1,OsKitaake04g228700.2.v3.1
150	microtubule-based transport	GO:0099111	5	0.020136	5.06288	3	19	447	14333	OsKitaake04g228700.1.v3.1,OsKitaake06g161803.1.v3.1,OsKitaake05g145200.1.v3.1
75	shoot system development	GO:0048367	5	0.0259066	1.34305	45	1104	435	14333	OsKitaake02g032100.1.v3.1,OsKitaake09g108000.1.v3.1,OsKitaake07g122000.1.v3.1,OsKitaake03g255500.1.v3.1,OsKitaake07g232400.1.v3.1,OsKitaake02g342000.1.v3.1,OsKitaake12g188700.1.v3.1,OsKitaake09g174800.1.v3.1,OsKitaake12g193200.1.v3.1,OsKitaake02g072000.1.v3.1,OsKitaake06g010500.1.v3.1,OsKitaake05g034700.1.v3.1,OsKitaake02g265500.1.v3.1,OsKitaake06g192400.1.v3.1,OsKitaake06g280000.1.v3.1,OsKitaake…
125	shoot system development	GO:0048367	5	0.0055327	1.53213	38	1104	322	14333	OsKitaake05g141900.1.v3.1,OsKitaake09g108000.1.v3.1,OsKitaake03g008700.1.v3.1,OsKitaake09g134800.1.v3.1,OsKitaake03g217700.1.v3.1,OsKitaake04g086000.1.v3.1,OsKitaake03g261000.1.v3.1,OsKitaake12g001000.1.v3.1,OsKitaake01g292966.1.v3.1,OsKitaake01g331700.1.v3.1,OsKitaake04g145800.1.v3.1,OsKitaake06g067600.3.v3.1,OsKitaake05g066600.1.v3.1,OsKitaake03g121700.1.v3.1,OsKitaake09g044800.1.v3.1,OsKitaake…
150	shoot system development	GO:0048367	5	0.0118029	1.39413	48	1104	447	14333	OsKitaake05g157900.1.v3.1,OsKitaake12g113300.1.v3.1,OsKitaake10g203600.1.v3.1,OsKitaake03g146000.1.v3.1,OsKitaake03g261000.1.v3.1,OsKitaake12g040000.1.v3.1,OsKitaake01g293100.1.v3.1,OsKitaake11g001700.1.v3.1,OsKitaake08g112000.1.v3.1,OsKitaake04g286600.4.v3.1,OsKitaake05g160900.1.v3.1,OsKitaake05g146100.1.v3.1,OsKitaake03g108200.1.v3.1,OsKitaake08g012700.1.v3.1,OsKitaake04g040300.1.v3.1,OsKitaake…
75	regulation of intracellular mRNA localization	GO:1904580	6	0.0303495	32.9494	1	1	435	14333	OsKitaake03g334600.1.v3.1
100	regulation of intracellular mRNA localization	GO:1904580	6	0.0336287	29.7365	1	1	482	14333	OsKitaake03g334600.1.v3.1
125	regulation of intracellular mRNA localization	GO:1904580	6	0.0224656	44.5124	1	1	322	14333	OsKitaake03g334600.1.v3.1
Different color blocks represent the shared GO terms among different dosage groups
