# Supplementary material for: Multi-generation study of heavy ion beam-induced mutations and agronomic trait variations to accelerate rice breeding
Source: Front Plant Sci. 2023 Jun 21;14:1213807. doi: 10.3389/fpls.2023.1213807 (PMC10322207; doi:10.3389/fpls.2023.1213807)
Supplement: Supplementary file 9 [file Table_8.xlsx]

## Sheet: Supplementary Table 6
Supplementary Table 8: Phenotypic mutants screened in M2 and M3 generations
Mutant phenotype	No. of M2 Mutant	Frequency	No. of M3 stability Mutant	Mutant stability rate
Plant height (23.3%)
Higher plant height	4	0.031	3	0.75
Dwarf	26	0.202	12	0.4615
Grain type (3.9%)
Larger grain	3	0.023	2	0.667
Smaller grain	2	0.016	2	1
Tiller (2.4%)
More tillers	2	0.016	1	0.5
Less tillers	1	0.008	1	1
Panicle type (4.7%)
Erect panicle	1	0.008	1	1
Bigger panicle	2	0.016	2	1
Smaller panicle	3	0.023	3	1
Stem (1.6%)
Curved stem	1	0.008	0	0
stem clasping	1	0.008	0	0
Flower (6.2%)
late-flowering	5	0.039	1	0.2
Early flowering	3	0.023	1	0.333
Leaf (3.1%)
Narrow leaf	2	0.008	1	0.5
Wide leaf	3	0.023	1	0.333
plant type (4.7%)
Compact	2	0.016	1	0.5
Premature senescence	4	0.031	2	0.5
Lower seed setting rate	64	0.496	30	0.484
