# Supplementary material for: Multi-generation study of heavy ion beam-induced mutations and agronomic trait variations to accelerate rice breeding
Source: Front Plant Sci. 2023 Jun 21;14:1213807. doi: 10.3389/fpls.2023.1213807 (PMC10322207; doi:10.3389/fpls.2023.1213807)
Supplement: Supplementary file 10 [file Table_9.xlsx]

## Sheet: Supplementary Table 9
Supplementary Table 9: Mutant screening at each CIB dose
Dose/Gy	No. of planting lines	No. of plants per row	Mutant lines	Proportion
25	255	10	10	0.00392157
50	280	10	20	0.00714286
75	220	10	30	0.0136364
100	165	10	30	0.0181818
125	150	10	23	0.0153333
150	65	10	11	0.0169231
175	30	10	5	0.0166667
200	7	10	0	0
