# Supplementary material for: Multi-generation study of heavy ion beam-induced mutations and agronomic trait variations to accelerate rice breeding
Source: Front Plant Sci. 2023 Jun 21;14:1213807. doi: 10.3389/fpls.2023.1213807 (PMC10322207; doi:10.3389/fpls.2023.1213807)
Supplement: Supplementary file 11 [file Table_10.xlsx]

## Sheet: Supplementary Table 7
Supplementary Table 10: Determination of agronomic characters of Kitaake mutant
Material	Plant height（cm）	panicle length（cm）	Effective Tillers	Number of grains per plant	Total grains per panicle	Fertility	1000 grain weight(g)	Grain length(mm)	Grain width(mm)	Yield per plant(g)
Control	58.39±1.90	11.46±1.28	17.75±4.3	563.00±105.20	40.12±11.27	0.93±0.01	26.80±0.39	7.13±0.39	3.47±0.33	17.75±4.3
A36_M3	61.70±3.59*	12.77±1.23**	10.34±1.34**	409.50±48.79	40.12±8.45	0.91±0.06	29.00±2.06*	7.19±0.11	3.48±0.03	11.59±1.28**
A45_M3	46.90±2.51**	10.15±1.54	12.33±0.58**	244.33±75.86	24.50±5.86	0.65±0.08**	27.34±0.71	7.48±0.05**	3.34±0.08**	5.56±0.31**
A50_M3	48.50±2.95**	7.89±1.10**	16.00±1.00	472.33±55.19	——	0.92±0.04	20.49±0.81**	6.22±0.10**	3.08±0.06**	10.52±0.67**
Control	62.31±2.93	10.22±1.54	10.36±1.63	428.64±72.05	45.35±14.11	0.91±0.03	23.76±0.50	6.40±0.07	3.22±0.04	11.15±1.67
A8_M4	64.23±2.16	10.56±1.70	8.67±0.82	330.17±42.47**	38.10±12.47**	0.84±0.03**	21.73±0.43**	5.97±0.04**	3.14±0.04	7.06±0.99**
A60_M4	49.12±2.63**	9.53±1.44**	10.33±1.51	336.83±46.22**	33.13±14.04**	0.78±0.05**	23.22±0.46	6.19±0.09**	3.33±0.02**	7.87±1.05**
A66_M4	58.04±3.80**	11.51±1.45**	11.00±2.35**	251.80±78.13**	22.89±13.26**	0.61±0.07**	15.08±0.27**	6.41±0.03	2.62±0.03**	3.78±1.11**
A110_M4	41.30±2.24**	6.75±1.09**	19.50±5.01**	299.33±93.21**	15.89±8.53**	0.75±0.10**	20.84±1.48**	6.13±0.10**	3.15±0.14	6.45±2.06**
Control	69.72±3.86	12.44±0.62	18.00±1.225	574.400±78.01	43.574±4.76	0.73±0.03	24.402±0.67	6.894±0.08	3.548±0.03	14.030±2.06
A25_M4	76.06±2.47**	13.74±0.33**	23.60±1.82*	651.000±94.85	57.246±5.37**	0.71±0.03	22.906±0.71	6.796±0.09	3.536±0.06	14.910±2.26
A28_M4	77.74±2.51**	14.08±0.36**	16.60±0.55	526.400±35.05	42.052±1.99	0.75±0.04	30.162±0.85**	7.714±0.07**	3.866±0.06**	15.870±1.04
A96_M4	75.42±2.13*	13.22±0.73*	17.40±0.55	606.800±77.32	53.342±7.20*	0.66±0.05	23.886±0.54	6.898±0.08	3.568±0.06	14.478±1.69
"**" stands for P<0.01, "*" stands for P<0.05
