# Supplementary material for: Multi-generation study of heavy ion beam-induced mutations and agronomic trait variations to accelerate rice breeding
Source: Front Plant Sci. 2023 Jun 21;14:1213807. doi: 10.3389/fpls.2023.1213807 (PMC10322207; doi:10.3389/fpls.2023.1213807)
Supplement: Supplementary file 12 [file Table_11.xlsx]

## Sheet: Supplementary Table 8
Supplementary Table 11: Determination of yield of Kitaake mutant
Material name	Sample No. in 2022	yield(g)	Average yield(g)
Kitaake	LCT-1	587.52	606.40 ± 17.70
	LCT-5	609.07
	LCT-9	622.61
A25-3	LCT-2	635.62	658.38 ± 25.20*
	LCT-6	685.46
	LCT-10	654.07
A28-3	LCT-3	688.15	675.99 ± 31.21*
	LCT-7	699.3
	LCT-11	640.53
A96-1	LCT-4	677.67	667.59 ± 24.44 *
	LCT-8	639.73
	LCT-12	685.38
** stands for P<0.01, "*" stands for P<0.05
