# Supplementary material for: Multi-generation study of heavy ion beam-induced mutations and agronomic trait variations to accelerate rice breeding
Source: Front Plant Sci. 2023 Jun 21;14:1213807. doi: 10.3389/fpls.2023.1213807 (PMC10322207; doi:10.3389/fpls.2023.1213807)
Supplement: Supplementary file 13 [file Table_12.xlsx]

## Sheet: Supplementary Table 10
Supplementary Table 12: Mutations detected and affected genes in 11 mutants
Sample ID	Variant Type	Chromosome	Position	Variation	Type	Zygosity	Effect	Region	Gene Affected
A08	SBS	Chr1	7052531	G-T	Tv	Hom	MODIFIER	intron	OsKitaake01g088500
A08	SBS	Chr1	9248589	G-A	Ts	Het	MODIFIER	downstream_gene	OsKitaake01g118900
A08	SBS	Chr1	10276758	G-T	Tv	Het	MODIFIER	upstream_gene	OsKitaake01g128800
A08	SBS	Chr1	34178198	C-T	Ts	Hom	MODIFIER	upstream_gene	OsKitaake01g352100
A08	SBS	Chr1	34826950	A-T	Tv	Hom	MODIFIER	downstream_gene	OsKitaake01g366900
A08	SBS	Chr2	9074835	A-G	Ts	Het	MODIFIER	intergenic_region
A08	SBS	Chr2	14289146	A-C	Tv	Het	MODIFIER	downstream_gene	OsKitaake02g153200
A08	SBS	Chr2	15187253	G-A	Ts	Het	MODIFIER	downstream_gene	OsKitaake02g158700
A08	SBS	Chr2	16385909	C-T	Ts	Het	MODIFIER	intergenic_region
A08	SBS	Chr2	18144599	G-A	Ts	Het	MODIFIER	upstream_gene	OsKitaake02g180400
A08	SBS	Chr2	18513810	A-C	Tv	Het	MODIFIER	intergenic_region
A08	SBS	Chr3	10040015	C-T	Ts	Hom	MODIFIER	downstream_gene	OsKitaake03g137400
A08	SBS	Chr3	12790055	G-A	Ts	Hom	MODIFIER	downstream_gene	OsKitaake03g172250
A08	SBS	Chr3	18019880	C-T	Ts	Hom	MODIFIER	downstream_gene	OsKitaake03g220300
A08	SBS	Chr3	24050247	G-A	Ts	Het	MODIFIER	intron	OsKitaake03g257200
A08	SBS	Chr3	25060242	C-T	Ts	Het	MODIFIER	intergenic_region
A08	SBS	Chr3	33602783	A-G	Ts	Hom	MODERATE	missense	OsKitaake03g360700
A08	SBS	Chr4	4382080	C-G	Tv	Hom	MODIFIER	intergenic_region
A08	SBS	Chr4	5800286	C-T	Ts	Hom	MODIFIER	downstream_gene	OsKitaake04g028300
A08	SBS	Chr4	10600096	A-T	Tv	Hom	MODIFIER	upstream_gene	OsKitaake04g055700
A08	SBS	Chr4	15541065	T-A	Tv	Hom	MODIFIER	intergenic_region
A08	SBS	Chr4	21055082	T-C	Ts	Hom	MODIFIER	intergenic_region
A08	SBS	Chr4	21383365	T-C	Ts	Hom	MODIFIER	intergenic_region
A08	SBS	Chr4	35198224	C-A	Tv	Het	MODIFIER	upstream_gene	OsKitaake04g296600
A08	SBS	Chr5	4610006	T-G	Tv	Hom	MODIFIER	intergenic_region
A08	SBS	Chr5	5877741	T-A	Tv	Hom	MODIFIER	downstream_gene	OsKitaake05g062500
A08	SBS	Chr5	5877742	C-A	Tv	Hom	MODIFIER	downstream_gene	OsKitaake05g062500
A08	SBS	Chr5	16437247	T-C	Ts	Het	MODIFIER	intergenic_region
A08	SBS	Chr5	18246197	G-A	Ts	Het	MODIFIER	intergenic_region
A08	SBS	Chr6	7547136	C-T	Ts	Het	MODIFIER	intergenic_region
A08	SBS	Chr6	12843431	C-A	Tv	Hom	MODIFIER	intergenic_region
A08	SBS	Chr6	16560197	G-A	Ts	Hom	MODIFIER	intergenic_region
A08	SBS	Chr7	1747632	G-A	Ts	Hom	MODIFIER	upstream_gene	OsKitaake07g024400
A08	SBS	Chr7	7500328	G-A	Ts	Het	MODIFIER	upstream_gene	OsKitaake07g083300
A08	SBS	Chr7	20123238	G-T	Tv	Het	MODIFIER	intergenic_region
A08	SBS	Chr8	22004739	A-G	Ts	Het	MODIFIER	upstream_gene	OsKitaake08g166900
A08	SBS	Chr8	23298697	T-G	Tv	Het	MODIFIER	upstream_gene	OsKitaake08g179700
A08	SBS	Chr8	24163910	A-G	Ts	Het	MODIFIER	downstream_gene	OsKitaake08g186400
A08	SBS	Chr8	24400770	G-A	Ts	Het	MODIFIER	intergenic_region
A08	SBS	Chr10	392972	A-T	Tv	Hom	MODIFIER	upstream_gene	OsKitaake10g002700
A08	SBS	Chr10	21231329	C-T	Ts	Hom	MODIFIER	upstream_gene	OsKitaake10g165100
A08	SBS	Chr10	23030465	A-G	Ts	Het	MODIFIER	intron	OsKitaake10g193200
A08	SBS	Chr11	9894561	C-T	Ts	Hom	MODIFIER	intergenic_region
A08	SBS	Chr11	12814101	A-T	Tv	Hom	MODIFIER	intergenic_region
A08	SBS	Chr11	14912251	C-T	Ts	Hom	MODIFIER	downstream_gene	OsKitaake11g122900
A08	SBS	Chr11	19856890	A-T	Tv	Het	MODERATE	missense	OsKitaake11g155400
A08	SBS	Chr11	20294336	G-T	Tv	Hom	MODIFIER	downstream_gene	OsKitaake11g158700
A08	SBS	Chr12	6479457	G-T	Tv	Het	MODIFIER	upstream_gene	OsKitaake12g074500
A08	SBS	Chr12	11169971	G-A	Ts	Het	MODIFIER	intergenic_region
A08	SBS	Chr12	13774406	A-T	Tv	Het	MODIFIER	upstream_gene	OsKitaake12g113300
A18	SBS	Chr1	100424	T-A	Tv	Hom	MODERATE	missense	OsKitaake01g001400
A18	SBS	Chr1	2282641	G-A	Ts	Hom	MODIFIER	upstream_gene	OsKitaake01g028200
A18	SBS	Chr1	30133883	A-G	Ts	Hom	MODIFIER	upstream_gene	OsKitaake01g297000
A18	SBS	Chr1	43443328	C-T	Ts	Hom	MODIFIER	upstream_gene	OsKitaake01g481000
A18	SBS	Chr2	4506205	G-A	Ts	Hom	MODIFIER	upstream_gene	OsKitaake02g062850
A18	SBS	Chr2	13314765	C-T	Ts	Hom	MODIFIER	upstream_gene	OsKitaake02g147700
A18	SBS	Chr3	1683086	C-A	Tv	Hom	MODIFIER	intron	OsKitaake03g023750
A18	SBS	Chr3	1683089	T-A	Tv	Hom	MODIFIER	intron	OsKitaake03g023750
A18	SBS	Chr3	13890587	G-A	Ts	Hom	MODIFIER	downstream_gene	OsKitaake03g183000
A18	SBS	Chr4	6839478	A-G	Ts	Hom	MODIFIER	upstream_gene	OsKitaake04g035000
A18	SBS	Chr5	11921710	C-T	Ts	Hom	LOW	synonymous	OsKitaake05g096800
A18	SBS	Chr6	5726	G-A	Ts	Het	MODIFIER	intergenic_region
A18	SBS	Chr6	4202842	G-A	Ts	Hom	MODERATE	missense	OsKitaake06g058200
A18	SBS	Chr6	22988809	C-A	Tv	Het	MODIFIER	upstream_gene	OsKitaake06g203100
A18	SBS	Chr6	27969187	G-C	Tv	Hom	MODIFIER	upstream_gene	OsKitaake06g253800
A18	SBS	Chr6	28965475	C-T	Ts	Het	MODIFIER	upstream_gene	OsKitaake06g267700
A18	SBS	Chr7	619456	A-T	Tv	Hom	MODERATE	missense	OsKitaake07g007100
A18	SBS	Chr7	3476146	T-A	Tv	Hom	MODIFIER	intron	OsKitaake07g044200
A18	SBS	Chr7	5563651	G-A	Ts	Hom	MODIFIER	upstream_gene	OsKitaake07g067700
A18	SBS	Chr7	14510798	C-A	Tv	Het	MODIFIER	intergenic_region
A18	SBS	Chr7	26229232	T-A	Tv	Het	MODIFIER	upstream_gene	OsKitaake07g240800
A18	SBS	Chr7	26460459	T-C	Ts	Het	MODIFIER	upstream_gene	OsKitaake07g244400
A18	SBS	Chr7	26905227	G-A	Ts	Het	MODIFIER	intron	OsKitaake07g250700
A18	SBS	Chr8	18947354	G-A	Ts	Hom	MODIFIER	upstream_gene	OsKitaake08g140400
A18	SBS	Chr9	15522136	G-A	Ts	Hom	MODIFIER	downstream_gene	OsKitaake09g109100
A18	SBS	Chr10	1410926	C-T	Ts	Hom	MODIFIER	upstream_gene	OsKitaake10g010100
A18	SBS	Chr11	5351078	T-C	Ts	Het	MODIFIER	upstream_gene	OsKitaake11g066532
A18	SBS	Chr11	8951783	G-A	Ts	Hom	MODIFIER	upstream_gene	OsKitaake11g095501
A18	SBS	Chr11	9678461	T-A	Tv	Hom	MODIFIER	intergenic_region
A18	SBS	Chr11	15152742	G-A	Ts	Het	MODIFIER	upstream_gene	OsKitaake11g123600
A18	SBS	Chr11	23626601	A-C	Tv	Hom	MODIFIER	intergenic_region
A18	SBS	Chr11	26213597	A-G	Ts	Het	MODIFIER	intergenic_region
A18	SBS	Chr11	29062861	G-T	Tv	Hom	MODERATE	missense	OsKitaake11g238100
A18	SBS	Chr12	20379032	A-G	Ts	Het	MODIFIER	upstream_gene	OsKitaake12g159000
A18	SBS	Chr12	22467450	A-G	Ts	Hom	MODIFIER	intron	OsKitaake12g176001
A25	SBS	Chr1	4828349	C-T	Ts	Hom	MODIFIER	upstream_gene	OsKitaake01g064400
A25	SBS	Chr1	24874625	G-A	Ts	Het	MODIFIER	upstream_gene	OsKitaake01g240300
A25	SBS	Chr1	42189307	A-T	Tv	Hom	MODIFIER	upstream_gene	OsKitaake01g463800
A25	SBS	Chr2	5182829	A-T	Tv	Hom	MODIFIER	intergenic_region
A25	SBS	Chr2	27401672	T-A	Tv	Hom	MODIFIER	upstream_gene	OsKitaake02g275400
A25	SBS	Chr2	33035947	G-A	Ts	Hom	MODIFIER	intergenic_region
A25	SBS	Chr2	33461992	C-G	Tv	Hom	MODIFIER	upstream_gene	OsKitaake02g345300
A25	SBS	Chr2	35599472	C-A	Tv	Hom	MODERATE	missense	OsKitaake02g374500
A25	SBS	Chr3	7134378	T-C	Ts	Het	MODIFIER	upstream_gene	OsKitaake03g099400
A25	SBS	Chr3	9328000	G-A	Ts	Hom	MODIFIER	upstream_gene	OsKitaake03g126800
A25	SBS	Chr3	14261798	C-T	Ts	Hom	MODIFIER	upstream_gene	OsKitaake03g186100
A25	SBS	Chr3	16613602	C-A	Tv	Hom	MODIFIER	3_prime_UTR	OsKitaake03g209900
A25	SBS	Chr3	27443317	T-C	Ts	Het	MODIFIER	upstream_gene	OsKitaake03g283300
A25	SBS	Chr3	33537035	C-T	Ts	Hom	MODERATE	missense	OsKitaake03g359400
A25	SBS	Chr3	35384701	G-T	Tv	Hom	MODIFIER	intergenic_region
A25	SBS	Chr4	186335	C-T	Ts	Hom	MODIFIER	3_prime_UTR	OsKitaake04g000800
A25	SBS	Chr4	6260878	G-T	Tv	Het	MODIFIER	intergenic_region
A25	SBS	Chr4	8494559	C-G	Tv	Hom	MODIFIER	intergenic_region
A25	SBS	Chr4	13322317	T-A	Tv	Hom	MODIFIER	downstream_gene	OsKitaake04g063300
A25	SBS	Chr4	33070818	T-A	Tv	Hom	LOW	synonymous	OsKitaake04g268300
A25	SBS	Chr4	33904260	T-A	Tv	Het	MODIFIER	intergenic_region
A25	SBS	Chr5	15858345	T-A	Tv	Hom	MODIFIER	intergenic_region
A25	SBS	Chr5	22471839	T-A	Tv	Hom	MODIFIER	upstream_gene	OsKitaake05g183700
A25	SBS	Chr5	28719328	G-A	Ts	Hom	MODIFIER	intergenic_region
A25	SBS	Chr6	4248324	C-T	Ts	Het	HIGH	stop_gained	OsKitaake06g058900
A25	SBS	Chr7	6883419	G-T	Tv	Hom	MODIFIER	intergenic_region
A25	SBS	Chr7	10231878	G-C	Tv	Hom	MODIFIER	upstream_gene	OsKitaake07g100500
A25	SBS	Chr7	14283202	T-C	Ts	Hom	MODIFIER	upstream_gene	OsKitaake07g123300
A25	SBS	Chr7	23233987	C-T	Ts	Het	MODIFIER	intron	OsKitaake07g201600
A25	SBS	Chr7	29029441	G-A	Ts	Hom	MODIFIER	upstream_gene	OsKitaake07g277200
A25	SBS	Chr8	1342789	G-A	Ts	Het	MODIFIER	intergenic_region
A25	SBS	Chr8	3074029	G-A	Ts	Het	MODIFIER	upstream_gene	OsKitaake08g034300
A25	SBS	Chr8	10533042	C-A	Tv	Hom	LOW	synonymous	OsKitaake08g095100
A25	SBS	Chr9	984391	C-T	Ts	Hom	MODIFIER	intergenic_region
A25	SBS	Chr9	4750890	G-A	Ts	Hom	MODIFIER	intergenic_region
A25	SBS	Chr9	8204201	G-A	Ts	Hom	MODIFIER	intergenic_region
A25	SBS	Chr9	11582461	A-G	Ts	Hom	MODIFIER	upstream_gene	OsKitaake09g072600
A25	SBS	Chr9	12985308	C-A	Tv	Hom	MODIFIER	intergenic_region
A25	SBS	Chr10	2139613	T-C	Ts	Het	MODIFIER	upstream_gene	OsKitaake10g016700
A25	SBS	Chr10	7119478	G-A	Ts	Het	MODIFIER	intergenic_region
A25	SBS	Chr10	14277097	G-A	Ts	Hom	MODIFIER	intergenic_region
A25	SBS	Chr11	1219100	A-T	Tv	Hom	MODIFIER	downstream_gene	OsKitaake11g014500
A25	SBS	Chr11	21894484	A-C	Tv	Het	MODERATE	missense	OsKitaake11g173200
A25	SBS	Chr11	23282467	G-A	Ts	Hom	MODIFIER	upstream_gene	OsKitaake11g185200
A25	SBS	Chr12	1932657	A-T	Tv	Hom	MODIFIER	upstream_gene	OsKitaake12g030000
A28	SBS	Chr1	8357057	C-T	Ts	Hom	MODIFIER	upstream_gene	OsKitaake01g104200
A28	SBS	Chr1	10598811	T-C	Ts	Hom	MODIFIER	downstream_gene	OsKitaake01g132000
A28	SBS	Chr1	16130503	C-T	Ts	Hom	MODIFIER	upstream_gene	OsKitaake01g174500
A28	SBS	Chr1	20951435	G-T	Tv	Hom	MODIFIER	upstream_gene	OsKitaake01g205100
A28	SBS	Chr1	23595370	C-T	Ts	Hom	MODIFIER	intergenic_region
A28	SBS	Chr2	2083037	G-T	Tv	Hom	MODIFIER	downstream_gene	OsKitaake02g031500
A28	SBS	Chr2	2083038	C-T	Ts	Hom	MODIFIER	downstream_gene	OsKitaake02g031500
A28	SBS	Chr2	5872639	G-T	Tv	Hom	MODIFIER	downstream_gene	OsKitaake02g080900
A28	SBS	Chr2	14511990	A-T	Tv	Hom	MODIFIER	intergenic_region
A28	SBS	Chr2	35686311	T-A	Tv	Het	MODIFIER	downstream_gene	OsKitaake02g375300
A28	SBS	Chr3	7996023	A-T	Tv	Hom	MODIFIER	downstream_gene	OsKitaake03g110700
A28	SBS	Chr3	15554011	T-C	Ts	Het	MODIFIER	intergenic_region
A28	SBS	Chr3	36351414	C-A	Tv	Het	MODERATE	missense	OsKitaake03g403300
A28	SBS	Chr4	2267791	C-T	Ts	Hom	MODIFIER	downstream_gene	OsKitaake04g014300
A28	SBS	Chr4	18287402	A-G	Ts	Hom	MODIFIER	intergenic_region
A28	SBS	Chr4	24761409	G-C	Tv	Hom	MODIFIER	downstream_gene	OsKitaake04g163200
A28	SBS	Chr4	33707194	A-T	Tv	Het	MODIFIER	intron	OsKitaake04g280100
A28	SBS	Chr5	16031365	G-T	Tv	Hom	MODIFIER	upstream_gene	OsKitaake05g122700
A28	SBS	Chr5	21771631	G-A	Ts	Hom	MODIFIER	upstream_gene	OsKitaake05g177500
A28	SBS	Chr5	29072227	G-T	Tv	Hom	MODIFIER	5_prime_UTR	OsKitaake05g274800
A28	SBS	Chr6	801447	T-C	Ts	Hom	MODIFIER	intergenic_region
A28	SBS	Chr6	4906103	C-T	Ts	Hom	MODIFIER	upstream_gene	OsKitaake06g066400
A28	SBS	Chr6	11961805	A-G	Ts	Het	MODIFIER	intron	OsKitaake06g129900
A28	SBS	Chr6	15109140	A-T	Tv	Het	MODIFIER	intergenic_region
A28	SBS	Chr6	20497754	G-C	Tv	Het	MODIFIER	downstream_gene	OsKitaake06g183400
A28	SBS	Chr6	27864472	C-T	Ts	Hom	MODERATE	missense	OsKitaake06g252400
A28	SBS	Chr6	28315361	G-A	Ts	Hom	MODIFIER	intergenic_region
A28	SBS	Chr7	17158733	C-T	Ts	Hom	MODIFIER	intergenic_region
A28	SBS	Chr7	22877359	C-T	Ts	Hom	MODIFIER	upstream_gene	OsKitaake07g196600
A28	SBS	Chr7	28173474	A-G	Ts	Hom	MODIFIER	upstream_gene	OsKitaake07g265600
A28	SBS	Chr8	447138	G-A	Ts	Het	MODIFIER	upstream_gene	OsKitaake08g006600
A28	SBS	Chr8	769511	G-A	Ts	Hom	MODIFIER	upstream_gene	OsKitaake08g011100
A28	SBS	Chr8	3810328	C-T	Ts	Hom	MODIFIER	upstream_gene	OsKitaake08g044000
A28	SBS	Chr8	12770638	C-T	Ts	Hom	MODIFIER	intergenic_region
A28	SBS	Chr8	13051554	G-T	Tv	Hom	MODIFIER	intergenic_region
A28	SBS	Chr9	5852827	G-A	Ts	Hom	MODIFIER	upstream_gene	OsKitaake09g033900
A28	SBS	Chr9	5852828	C-T	Ts	Hom	MODIFIER	upstream_gene	OsKitaake09g033900
A28	SBS	Chr9	15696453	A-G	Ts	Het	MODIFIER	upstream_gene	OsKitaake09g111200
A28	SBS	Chr10	10962361	A-G	Ts	Hom	MODIFIER	downstream_gene	OsKitaake10g064700
A28	SBS	Chr10	12257393	A-T	Tv	Hom	MODIFIER	upstream_gene	OsKitaake10g073300
A28	SBS	Chr10	17209926	G-A	Ts	Hom	MODIFIER	downstream_gene	OsKitaake10g117700
A28	SBS	Chr10	18062797	C-A	Tv	Hom	MODIFIER	downstream_gene	OsKitaake10g127300
A28	SBS	Chr10	20188238	A-C	Tv	Hom	MODIFIER	3_prime_UTR	OsKitaake10g153600
A28	SBS	Chr10	23826951	C-T	Ts	Hom	MODIFIER	upstream_gene	OsKitaake10g204850
A28	SBS	Chr11	378027	G-A	Ts	Hom	MODIFIER	upstream_gene	OsKitaake11g003500
A28	SBS	Chr11	2428200	G-A	Ts	Hom	MODIFIER	downstream_gene	OsKitaake11g035100
A28	SBS	Chr11	4514444	C-G	Tv	Hom	MODIFIER	intergenic_region
A28	SBS	Chr11	5979994	C-T	Ts	Het	MODIFIER	5_prime_UTR	OsKitaake11g072700
A28	SBS	Chr11	13075880	T-C	Ts	Hom	MODIFIER	intergenic_region
A28	SBS	Chr11	14751324	G-A	Ts	Hom	MODIFIER	upstream_gene	OsKitaake11g122300
A28	SBS	Chr11	15389132	G-A	Ts	Hom	MODIFIER	intergenic_region
A28	SBS	Chr11	17834389	C-T	Ts	Het	MODIFIER	upstream_gene	OsKitaake11g139500
A28	SBS	Chr11	19274001	T-G	Tv	Hom	MODERATE	missense	OsKitaake11g149500
A28	SBS	Chr11	20475342	C-A	Tv	Het	MODIFIER	downstream_gene	OsKitaake11g160400
A28	SBS	Chr11	26277026	T-C	Ts	Het	MODIFIER	downstream_gene	OsKitaake11g212500
A28	SBS	Chr11	29143183	C-A	Tv	Het	MODIFIER	upstream_gene	OsKitaake11g238800
A28	SBS	Chr12	2667630	A-C	Tv	Hom	MODIFIER	upstream_gene	OsKitaake12g039300
A28	SBS	Chr12	4226938	C-T	Ts	Hom	MODIFIER	intergenic_region
A28	SBS	Chr12	6045558	G-A	Ts	Hom	MODIFIER	intergenic_region
A28	SBS	Chr12	17607265	G-T	Tv	Het	MODIFIER	intergenic_region
A28	SBS	Chr12	19484514	C-T	Ts	Het	MODIFIER	intergenic_region
A28	SBS	Chr12	22289272	C-T	Ts	Hom	MODIFIER	intergenic_region
A28	SBS	Chr12	22882370	G-A	Ts	Hom	MODIFIER	downstream_gene	OsKitaake12g181050
A45	SBS	Chr1	9229203	A-T	Tv	Hom	MODIFIER	upstream_gene	OsKitaake01g118700
A45	SBS	Chr1	25266616	A-G	Ts	Hom	MODIFIER	downstream_gene	OsKitaake01g244700
A45	SBS	Chr1	26069621	A-G	Ts	Hom	MODIFIER	downstream_gene	OsKitaake01g253701
A45	SBS	Chr1	29153603	A-G	Ts	Hom	MODIFIER	downstream_gene	OsKitaake01g283500
A45	SBS	Chr1	34922659	G-A	Ts	Hom	MODIFIER	upstream_gene	OsKitaake01g367801
A45	SBS	Chr1	35186352	T-C	Ts	Hom	MODIFIER	downstream_gene	OsKitaake01g371100
A45	SBS	Chr2	4902299	C-T	Ts	Het	LOW	synonymous	OsKitaake02g067900
A45	SBS	Chr2	8514107	A-G	Ts	Hom	LOW	splice_region&synonymous	OsKitaake02g108200
A45	SBS	Chr2	11791659	C-T	Ts	Hom	MODIFIER	downstream_gene	OsKitaake02g134800
A45	SBS	Chr2	11806209	G-T	Tv	Hom	MODIFIER	upstream_gene	OsKitaake02g135000
A45	SBS	Chr2	31028443	C-T	Ts	Hom	MODIFIER	intergenic_region
A45	SBS	Chr2	36713046	C-T	Ts	Hom	MODIFIER	upstream_gene	OsKitaake02g391600
A45	SBS	Chr3	2028358	A-G	Ts	Hom	MODIFIER	3_prime_UTR	OsKitaake03g029000
A45	SBS	Chr3	2804780	C-G	Tv	Hom	MODERATE	missense	OsKitaake03g039500
A45	SBS	Chr3	4171578	T-C	Ts	Hom	MODIFIER	upstream_gene	OsKitaake03g059200
A45	SBS	Chr3	11863510	C-A	Tv	Hom	MODIFIER	upstream_gene	OsKitaake03g161500
A45	SBS	Chr3	20975548	G-A	Ts	Hom	MODIFIER	upstream_gene	OsKitaake03g233500
A45	SBS	Chr4	375719	A-G	Ts	Hom	MODIFIER	upstream_gene	OsKitaake04g002300
A45	SBS	Chr4	4851887	G-T	Tv	Het	MODIFIER	intergenic_region
A45	SBS	Chr4	7812945	G-A	Ts	Hom	MODIFIER	intron	OsKitaake04g039700
A45	SBS	Chr4	11311290	C-G	Tv	Hom	MODIFIER	intergenic_region
A45	SBS	Chr4	11545115	C-T	Ts	Het	MODIFIER	intergenic_region
A45	SBS	Chr4	22272790	G-A	Ts	Het	MODIFIER	upstream_gene	OsKitaake04g129925
A45	SBS	Chr4	27485692	A-G	Ts	Hom	MODIFIER	upstream_gene	OsKitaake04g200900
A45	SBS	Chr4	31825082	G-A	Ts	Hom	MODIFIER	upstream_gene	OsKitaake04g252400
A45	SBS	Chr4	32101190	G-A	Ts	Hom	MODIFIER	downstream_gene	OsKitaake04g255000
A45	SBS	Chr5	1807591	T-A	Tv	Hom	MODIFIER	intergenic_region
A45	SBS	Chr5	4589306	G-A	Ts	Hom	MODIFIER	upstream_gene	OsKitaake05g053100
A45	SBS	Chr5	19060880	A-T	Tv	Hom	MODERATE	missense	OsKitaake05g149100
A45	SBS	Chr5	25467341	A-G	Ts	Hom	MODIFIER	upstream_gene	OsKitaake05g222600
A45	SBS	Chr6	1395721	C-G	Tv	Hom	MODIFIER	upstream_gene	OsKitaake06g015500
A45	SBS	Chr6	7760003	T-C	Ts	Hom	MODIFIER	upstream_gene	OsKitaake06g098800
A45	SBS	Chr6	9230593	G-A	Ts	Hom	MODIFIER	intergenic_region
A45	SBS	Chr6	9697717	G-C	Tv	Hom	MODIFIER	intergenic_region
A45	SBS	Chr6	9829535	G-A	Ts	Het	MODIFIER	intergenic_region
A45	SBS	Chr6	12182313	A-T	Tv	Het	MODIFIER	intergenic_region
A45	SBS	Chr6	25484455	G-A	Ts	Hom	MODIFIER	downstream_gene	OsKitaake06g226100
A45	SBS	Chr7	1889778	C-T	Ts	Hom	MODIFIER	downstream_gene	OsKitaake07g025750
A45	SBS	Chr7	6067297	T-C	Ts	Hom	MODIFIER	intergenic_region
A45	SBS	Chr7	13633779	C-T	Ts	Hom	MODIFIER	intergenic_region
A45	SBS	Chr7	17576507	A-G	Ts	Hom	MODIFIER	upstream_gene	OsKitaake07g142500
A45	SBS	Chr7	22374221	A-G	Ts	Hom	MODIFIER	upstream_gene	OsKitaake07g189600
A45	SBS	Chr7	22448092	G-A	Ts	Hom	MODIFIER	upstream_gene	OsKitaake07g190400
A45	SBS	Chr8	1453492	C-A	Tv	Hom	MODIFIER	downstream_gene	OsKitaake08g018000
A45	SBS	Chr8	2398670	C-T	Ts	Hom	MODIFIER	intergenic_region
A45	SBS	Chr8	10881662	G-A	Ts	Het	MODIFIER	downstream_gene	OsKitaake08g097600
A45	SBS	Chr8	11116964	T-A	Tv	Hom	MODIFIER	upstream_gene	OsKitaake08g099400
A45	SBS	Chr9	32524	G-A	Ts	Het	MODIFIER	intergenic_region
A45	SBS	Chr9	3074953	G-T	Tv	Hom	MODIFIER	upstream_gene	OsKitaake09g016450
A45	SBS	Chr10	7307784	G-T	Tv	Het	MODIFIER	intergenic_region
A45	SBS	Chr10	8102364	C-T	Ts	Hom	MODIFIER	intergenic_region
A45	SBS	Chr10	15235493	G-T	Tv	Hom	MODIFIER	upstream_gene	OsKitaake10g097000
A45	SBS	Chr10	21103095	C-T	Ts	Hom	MODIFIER	upstream_gene	OsKitaake10g163800
A45	SBS	Chr10	23694863	T-A	Tv	Hom	MODIFIER	intron	OsKitaake10g203400
A45	SBS	Chr11	3467490	C-T	Ts	Hom	MODIFIER	downstream_gene	OsKitaake11g047700
A45	SBS	Chr11	3467491	T-C	Ts	Hom	MODIFIER	downstream_gene	OsKitaake11g047700
A45	SBS	Chr11	3621670	G-A	Ts	Hom	MODERATE	missense	OsKitaake11g050000
A45	SBS	Chr11	4359817	A-G	Ts	Hom	MODIFIER	upstream_gene	OsKitaake11g058500
A45	SBS	Chr11	5320766	C-T	Ts	Hom	MODIFIER	downstream_gene	OsKitaake11g066499
A45	SBS	Chr11	6315944	A-T	Tv	Hom	MODIFIER	intergenic_region
A45	SBS	Chr11	7155611	G-A	Ts	Hom	MODIFIER	downstream_gene	OsKitaake11g081400
A45	SBS	Chr12	2015685	A-G	Ts	Het	MODIFIER	upstream_gene	OsKitaake12g031700
A50	SBS	Chr1	6651706	G-A	Ts	Hom	MODIFIER	upstream_gene	OsKitaake01g083900
A50	SBS	Chr1	19290887	G-A	Ts	Hom	MODIFIER	downstream_gene	OsKitaake01g192900
A50	SBS	Chr1	20941060	A-T	Tv	Hom	MODIFIER	upstream_gene	OsKitaake01g205000
A50	SBS	Chr1	27066088	C-T	Ts	Hom	MODIFIER	intergenic_region
A50	SBS	Chr1	28177384	A-T	Tv	Hom	HIGH	stop_gained	OsKitaake01g273800
A50	SBS	Chr1	28199971	G-A	Ts	Hom	MODIFIER	intergenic_region
A50	SBS	Chr1	35706150	C-T	Ts	Het	MODIFIER	upstream_gene	OsKitaake01g377900
A50	SBS	Chr1	35898600	T-A	Tv	Hom	MODIFIER	upstream_gene	OsKitaake01g380800
A50	SBS	Chr2	2402030	C-A	Tv	Hom	MODIFIER	upstream_gene	OsKitaake02g035000
A50	SBS	Chr2	3463179	C-T	Ts	Het	MODIFIER	upstream_gene	OsKitaake02g050200
A50	SBS	Chr2	5622643	C-A	Tv	Het	MODERATE	missense	OsKitaake02g077700
A50	SBS	Chr2	6492811	G-T	Tv	Hom	LOW	synonymous	OsKitaake02g088100
A50	SBS	Chr2	7147070	C-T	Ts	Hom	MODIFIER	upstream_gene	OsKitaake02g095900
A50	SBS	Chr2	22233548	C-T	Ts	Hom	MODIFIER	downstream_gene	OsKitaake02g215500
A50	SBS	Chr2	26602329	C-T	Ts	Hom	MODIFIER	upstream_gene	OsKitaake02g265900
A50	SBS	Chr3	1113081	G-T	Tv	Het	LOW	synonymous	OsKitaake03g017200
A50	SBS	Chr3	2717382	A-G	Ts	Hom	MODIFIER	intergenic_region
A50	SBS	Chr3	14931876	A-C	Tv	Hom	MODIFIER	intron	OsKitaake03g194266
A50	SBS	Chr3	14931877	G-A	Ts	Hom	MODIFIER	intron	OsKitaake03g194266
A50	SBS	Chr3	18626572	A-G	Ts	Hom	MODIFIER	downstream_gene	OsKitaake03g225200
A50	SBS	Chr3	20004669	A-C	Tv	Het	MODIFIER	downstream_gene	OsKitaake03g230101
A50	SBS	Chr3	24866095	A-T	Tv	Hom	MODIFIER	3_prime_UTR	OsKitaake03g264600
A50	SBS	Chr3	34224728	G-A	Ts	Hom	MODIFIER	upstream_gene	OsKitaake03g370300
A50	SBS	Chr3	37538830	C-T	Ts	Hom	MODIFIER	downstream_gene	OsKitaake03g421400
A50	SBS	Chr4	7142757	C-T	Ts	Hom	MODIFIER	intergenic_region
A50	SBS	Chr4	25919900	T-C	Ts	Hom	MODIFIER	intron	OsKitaake04g181400
A50	SBS	Chr4	29806402	C-T	Ts	Hom	MODIFIER	intergenic_region
A50	SBS	Chr5	3264570	C-T	Ts	Hom	MODIFIER	intron	OsKitaake05g039000
A50	SBS	Chr6	2549501	A-T	Tv	Hom	MODIFIER	upstream_gene	OsKitaake06g034000
A50	SBS	Chr6	3103039	G-A	Ts	Het	LOW	synonymous	OsKitaake06g042950
A50	SBS	Chr6	3103042	G-C	Tv	Het	LOW	synonymous	OsKitaake06g042950
A50	SBS	Chr6	17652054	C-T	Ts	Het	MODIFIER	intergenic_region
A50	SBS	Chr6	21147251	A-G	Ts	Hom	MODIFIER	upstream_gene	OsKitaake06g187700
A50	SBS	Chr7	1524851	C-T	Ts	Hom	MODIFIER	intergenic_region
A50	SBS	Chr7	13909167	T-A	Tv	Hom	MODIFIER	intergenic_region
A50	SBS	Chr7	19653377	G-A	Ts	Hom	MODIFIER	intergenic_region
A50	SBS	Chr7	23429657	A-G	Ts	Hom	MODIFIER	intergenic_region
A50	SBS	Chr8	2123640	C-T	Ts	Hom	MODIFIER	upstream_gene	OsKitaake08g025100
A50	SBS	Chr8	8852549	G-A	Ts	Hom	MODIFIER	downstream_gene	OsKitaake08g081266
A50	SBS	Chr8	13199586	C-T	Ts	Hom	MODIFIER	intergenic_region
A50	SBS	Chr8	18341214	C-A	Tv	Het	MODIFIER	upstream_gene	OsKitaake08g136700
A50	SBS	Chr8	21147780	C-T	Ts	Het	MODIFIER	upstream_gene	OsKitaake08g159000
A50	SBS	Chr9	11379126	G-A	Ts	Het	MODIFIER	intergenic_region
A50	SBS	Chr10	2296386	C-T	Ts	Hom	MODIFIER	intron	OsKitaake10g018600
A50	SBS	Chr10	3649394	T-C	Ts	Het	MODIFIER	downstream_gene	OsKitaake10g027200
A50	SBS	Chr10	5155422	G-A	Ts	Hom	MODIFIER	upstream_gene	OsKitaake10g037100
A50	SBS	Chr11	4025595	T-A	Tv	Het	MODERATE	missense	OsKitaake11g055000
A50	SBS	Chr11	20583023	A-G	Ts	Het	MODIFIER	3_prime_UTR	OsKitaake11g161000
A50	SBS	Chr11	23598646	A-G	Ts	Het	MODIFIER	intergenic_region
A50	SBS	Chr11	26796875	A-T	Tv	Hom	MODIFIER	upstream_gene	OsKitaake11g218000
A50	SBS	Chr12	6165499	G-C	Tv	Hom	MODIFIER	intergenic_region
A50	SBS	Chr12	10025005	G-A	Ts	Hom	MODIFIER	3_prime_UTR	OsKitaake12g094900
A50	SBS	Chr12	10779216	C-T	Ts	Hom	MODIFIER	downstream_gene	OsKitaake12g100200
A50	SBS	Chr12	13822619	T-A	Tv	Hom	MODIFIER	upstream_gene	OsKitaake12g113400
A50	SBS	Chr12	19547653	G-A	Ts	Hom	MODIFIER	upstream_gene	OsKitaake12g146300
A60	SBS	Chr1	2272130	C-G	Tv	Hom	MODIFIER	upstream_gene	OsKitaake01g028100
A60	SBS	Chr1	13380348	A-G	Ts	Het	MODIFIER	downstream_gene	OsKitaake01g156300
A60	SBS	Chr1	19945794	G-A	Ts	Het	MODIFIER	intergenic_region
A60	SBS	Chr1	26658147	C-T	Ts	Het	MODIFIER	upstream_gene	OsKitaake01g259300
A60	SBS	Chr1	29932598	T-C	Ts	Hom	MODIFIER	downstream_gene	OsKitaake01g293900
A60	SBS	Chr2	6461256	G-T	Tv	Hom	MODIFIER	intergenic_region
A60	SBS	Chr2	12433893	C-T	Ts	Hom	MODIFIER	downstream_gene	OsKitaake02g140100
A60	SBS	Chr2	20948083	C-T	Ts	Het	MODIFIER	upstream_gene	OsKitaake02g202200
A60	SBS	Chr2	28259764	G-A	Ts	Hom	MODIFIER	intergenic_region
A60	SBS	Chr2	31127624	C-G	Tv	Het	MODIFIER	upstream_gene	OsKitaake02g318200
A60	SBS	Chr2	34854280	G-A	Ts	Hom	LOW	synonymous	OsKitaake02g363400
A60	SBS	Chr2	34854281	C-A	Tv	Hom	MODERATE	missense	OsKitaake02g363400
A60	SBS	Chr3	10044784	C-A	Tv	Het	MODERATE	missense	OsKitaake03g137400
A60	SBS	Chr4	25985891	G-A	Ts	Hom	MODIFIER	upstream_gene	OsKitaake04g182000
A60	SBS	Chr5	548180	C-T	Ts	Hom	MODIFIER	intergenic_region
A60	SBS	Chr5	6046696	C-G	Tv	Hom	MODIFIER	intergenic_region
A60	SBS	Chr5	7724284	G-T	Tv	Het	MODIFIER	upstream_gene	OsKitaake05g077000
A60	SBS	Chr5	14469758	T-G	Tv	Het	MODIFIER	upstream_gene	OsKitaake05g110300
A60	SBS	Chr5	15472608	C-G	Tv	Hom	MODIFIER	intergenic_region
A60	SBS	Chr5	24281091	G-A	Ts	Hom	MODIFIER	upstream_gene	OsKitaake05g216700
A60	SBS	Chr6	13678796	C-G	Tv	Het	MODIFIER	intergenic_region
A60	SBS	Chr6	22745056	C-G	Tv	Hom	MODIFIER	upstream_gene	OsKitaake06g200800
A60	SBS	Chr7	14362198	C-T	Ts	Hom	MODIFIER	intergenic_region
A60	SBS	Chr8	296605	C-T	Ts	Hom	MODERATE	missense	OsKitaake08g004100
A60	SBS	Chr8	10286825	C-T	Ts	Het	MODIFIER	intergenic_region
A60	SBS	Chr8	13364471	G-A	Ts	Het	MODIFIER	upstream_gene	OsKitaake08g110260
A60	SBS	Chr8	19093613	C-T	Ts	Het	MODIFIER	downstream_gene	OsKitaake08g141000
A60	SBS	Chr8	25174539	T-C	Ts	Hom	MODIFIER	upstream_gene	OsKitaake08g196100
A60	SBS	Chr8	28229450	T-G	Tv	Hom	MODIFIER	upstream_gene	OsKitaake08g237900
A60	SBS	Chr9	6201556	G-C	Tv	Het	MODIFIER	upstream_gene	OsKitaake09g036200
A60	SBS	Chr9	21138625	A-C	Tv	Hom	MODIFIER	downstream_gene	OsKitaake09g182500
A60	SBS	Chr10	6765440	C-T	Ts	Hom	MODIFIER	intergenic_region
A60	SBS	Chr10	6896162	G-C	Tv	Het	MODIFIER	intergenic_region
A60	SBS	Chr10	7027526	G-A	Ts	Hom	MODIFIER	upstream_gene	OsKitaake10g046700
A60	SBS	Chr10	7578501	C-A	Tv	Het	MODIFIER	intergenic_region
A60	SBS	Chr10	7623733	T-G	Tv	Het	MODIFIER	intergenic_region
A60	SBS	Chr10	14813308	G-A	Ts	Het	MODERATE	missense	OsKitaake10g092600
A60	SBS	Chr10	21994129	A-T	Tv	Het	MODIFIER	upstream_gene	OsKitaake10g178000
A60	SBS	Chr11	25797172	G-T	Tv	Het	MODIFIER	intergenic_region
A60	SBS	Chr12	3948147	C-T	Ts	Het	MODIFIER	upstream_gene	OsKitaake12g053800
A60	SBS	Chr12	5422042	C-T	Ts	Hom	MODIFIER	intergenic_region
A60	SBS	Chr12	8477387	T-A	Tv	Het	MODIFIER	intergenic_region
A60	SBS	Chr12	16542867	C-T	Ts	Hom	MODIFIER	intergenic_region
A60	SBS	Chr12	24648660	C-G	Tv	Hom	MODIFIER	3_prime_UTR	OsKitaake12g200100
A66	SBS	Chr1	12193937	G-A	Ts	Het	MODIFIER	3_prime_UTR	OsKitaake01g073400
A66	SBS	Chr1	15907257	A-G	Ts	Hom	MODIFIER	upstream_gene	OsKitaake01g256500
A66	SBS	Chr1	16237395	T-G	Tv	Het	MODIFIER	upstream_gene	OsKitaake02g112200
A66	SBS	Chr1	26800622	G-A	Ts	Het	HIGH	frameshift	OsKitaake02g378200
A66	SBS	Chr1	30287697	G-A	Ts	Het	MODIFIER	intergenic_region
A66	SBS	Chr2	23333519	T-A	Tv	Hom	MODIFIER	upstream_gene	OsKitaake03g177200
A66	SBS	Chr3	3410177	C-T	Ts	Het	MODIFIER	upstream_gene	OsKitaake03g241606
A66	SBS	Chr3	8322815	G-A	Ts	Hom	MODIFIER	upstream_gene	OsKitaake04g297601
A66	SBS	Chr3	19008923	G-T	Tv	Hom	MODIFIER	intergenic_region
A66	SBS	Chr3	21648435	A-G	Ts	Hom	MODIFIER	upstream_gene	OsKitaake05g211200
A66	SBS	Chr4	3459820	C-G	Tv	Hom	MODIFIER	downstream_gene	OsKitaake05g213200
A66	SBS	Chr4	5818782	T-C	Ts	Hom	MODIFIER	downstream_gene	OsKitaake05g269200
A66	SBS	Chr4	8093550	C-A	Tv	Hom	MODIFIER	upstream_gene	OsKitaake07g250500
A66	SBS	Chr4	14242853	T-C	Ts	Hom	MODIFIER	intergenic_region
A66	SBS	Chr4	16970505	A-C	Tv	Hom	HIGH	frameshift	OsKitaake08g144100
A66	SBS	Chr4	17311914	A-T	Tv	Hom	MODIFIER	intergenic_region
A66	SBS	Chr4	23589803	G-A	Ts	Hom	MODIFIER	upstream_gene	OsKitaake12g227500
A66	SBS	Chr4	32894659	T-A	Tv	Het	MODIFIER	intergenic_region
A66	SBS	Chr5	1814808	A-G	Ts	Hom	MODIFIER	upstream_gene	OsKitaake01g173100
A66	SBS	Chr5	2480970	G-A	Ts	Hom	MODIFIER	intergenic_region
A66	SBS	Chr5	6674500	C-T	Ts	Hom	MODIFIER	upstream_gene	OsKitaake01g260400
A66	SBS	Chr6	1849782	A-T	Tv	Hom	MODIFIER	upstream_gene	OsKitaake01g298400
A66	SBS	Chr6	9530392	G-A	Ts	Hom	MODIFIER	3_prime_UTR	OsKitaake02g228100
A66	SBS	Chr6	16629837	G-A	Ts	Hom	MODIFIER	upstream_gene	OsKitaake03g047900
A66	SBS	Chr6	22037757	C-T	Ts	Het	MODIFIER	intergenic_region
A66	SBS	Chr6	30122519	C-A	Tv	Hom	MODIFIER	3_prime_UTR	OsKitaake03g227800
A66	SBS	Chr6	30533998	C-T	Ts	Het	MODIFIER	intergenic_region
A66	SBS	Chr7	10333240	G-A	Ts	Hom	MODIFIER	intergenic_region
A66	SBS	Chr7	22603135	C-T	Ts	Hom	MODIFIER	upstream_gene	OsKitaake04g028500
A66	SBS	Chr8	52951	A-C	Tv	Het	MODIFIER	intergenic_region
A66	SBS	Chr8	3989759	G-T	Tv	Hom	MODIFIER	intergenic_region
A66	SBS	Chr8	12835865	G-A	Ts	Hom	MODIFIER	intergenic_region
A66	SBS	Chr8	14540391	T-C	Ts	Hom	MODIFIER	intron	OsKitaake04g085000
A66	SBS	Chr8	22426533	G-A	Ts	Hom	MODIFIER	upstream_gene	OsKitaake04g148200
A66	SBS	Chr8	23501666	G-T	Tv	Hom	MODIFIER	downstream_gene	OsKitaake04g266100
A66	SBS	Chr9	265775	C-T	Ts	Hom	MODIFIER	intergenic_region
A66	SBS	Chr9	2484621	G-A	Ts	Hom	MODIFIER	intergenic_region
A66	SBS	Chr9	3874694	A-G	Ts	Hom	MODIFIER	upstream_gene	OsKitaake05g067200
A66	SBS	Chr10	1153426	C-T	Ts	Hom	MODIFIER	upstream_gene	OsKitaake06g022600
A66	SBS	Chr10	2334566	A-G	Ts	Het	MODIFIER	downstream_gene	OsKitaake06g112500
A66	SBS	Chr10	2924010	A-T	Tv	Hom	MODIFIER	downstream_gene	OsKitaake06g157300
A66	SBS	Chr10	5587319	A-T	Tv	Hom	MODIFIER	intergenic_region
A66	SBS	Chr10	15960006	A-G	Ts	Het	MODIFIER	5_prime_UTR	OsKitaake06g282500
A66	SBS	Chr10	15960007	T-C	Ts	Het	MODIFIER	upstream_gene	OsKitaake06g287300
A66	SBS	Chr11	1623368	T-C	Ts	Hom	MODIFIER	intergenic_region
A66	SBS	Chr11	2886623	G-A	Ts	Hom	MODIFIER	upstream_gene	OsKitaake07g193300
A66	SBS	Chr11	3149647	G-A	Ts	Hom	MODIFIER	upstream_gene	OsKitaake08g000600
A66	SBS	Chr11	11783673	C-A	Tv	Hom	MODIFIER	upstream_gene	OsKitaake08g045950
A66	SBS	Chr11	20532352	C-G	Tv	Hom	MODIFIER	intergenic_region
A66	SBS	Chr11	24719348	C-G	Tv	Hom	MODIFIER	upstream_gene	OsKitaake08g113900
A66	SBS	Chr11	25673916	C-T	Ts	Hom	MODIFIER	upstream_gene	OsKitaake08g171000
A66	SBS	Chr11	28972983	T-G	Tv	Het	MODIFIER	upstream_gene	OsKitaake08g181000
A66	SBS	Chr12	12397019	G-A	Ts	Het	MODIFIER	upstream_gene	OsKitaake09g002100
A66	SBS	Chr12	18174419	G-A	Ts	Hom	MODIFIER	upstream_gene	OsKitaake09g013266
A66	SBS	Chr12	18461771	C-T	Ts	Het	MODIFIER	3_prime_UTR	OsKitaake09g020700
A66	SBS	Chr12	20092445	C-T	Ts	Hom	MODIFIER	intergenic_region
A66	SBS	Chr12	22297303	G-A	Ts	Het	MODIFIER	intergenic_region
A90	SBS	Chr1	5089854	C-G	Tv	Het	MODIFIER	downstream_gene	OsKitaake01g066900
A90	SBS	Chr1	26528229	C-T	Ts	Het	MODIFIER	intergenic_region
A90	SBS	Chr1	27949036	G-T	Tv	Hom	MODIFIER	intergenic_region
A90	SBS	Chr1	41770502	T-C	Ts	Het	MODIFIER	upstream_gene	OsKitaake01g456700
A90	SBS	Chr1	42698378	G-A	Ts	Hom	MODIFIER	intergenic_region
A90	SBS	Chr2	9768265	T-C	Ts	Hom	MODIFIER	downstream_gene	OsKitaake02g119200
A90	SBS	Chr2	13966659	G-A	Ts	Het	MODIFIER	upstream_gene	OsKitaake02g150900
A90	SBS	Chr2	16064988	C-T	Ts	Hom	MODIFIER	upstream_gene	OsKitaake02g166100
A90	SBS	Chr2	17925102	C-T	Ts	Het	MODIFIER	intergenic_region
A90	SBS	Chr2	20372687	T-C	Ts	Het	MODIFIER	downstream_gene	OsKitaake02g198500
A90	SBS	Chr2	29515906	G-A	Ts	Het	MODIFIER	upstream_gene	OsKitaake02g297500
A90	SBS	Chr2	31636265	G-C	Tv	Hom	MODIFIER	upstream_gene	OsKitaake02g321880
A90	SBS	Chr3	19785310	G-A	Ts	Hom	MODIFIER	intergenic_region
A90	SBS	Chr3	26438881	G-A	Ts	Hom	MODIFIER	upstream_gene	OsKitaake03g276000
A90	SBS	Chr6	11955672	G-A	Ts	Hom	MODIFIER	upstream_gene	OsKitaake06g129800
A90	SBS	Chr6	27308559	A-G	Ts	Hom	MODIFIER	3_prime_UTR	OsKitaake06g245900
A90	SBS	Chr7	15695883	A-G	Ts	Hom	MODIFIER	intergenic_region
A90	SBS	Chr7	24464458	G-A	Ts	Hom	MODIFIER	intergenic_region
A90	SBS	Chr8	23357591	G-A	Ts	Hom	MODIFIER	downstream_gene	OsKitaake08g180000
A90	SBS	Chr8	23357592	G-A	Ts	Hom	MODIFIER	downstream_gene	OsKitaake08g180000
A90	SBS	Chr8	28093992	A-G	Ts	Het	MODIFIER	upstream_gene	OsKitaake08g236100
A90	SBS	Chr9	2479556	T-G	Tv	Hom	MODIFIER	upstream_gene	OsKitaake09g013000
A90	SBS	Chr9	3816165	G-A	Ts	Het	MODIFIER	downstream_gene	OsKitaake09g020301
A90	SBS	Chr9	10751916	T-C	Ts	Het	MODIFIER	upstream_gene	OsKitaake09g066700
A90	SBS	Chr9	12535802	A-T	Tv	Het	MODIFIER	upstream_gene	OsKitaake09g082500
A90	SBS	Chr9	15255035	C-T	Ts	Het	MODIFIER	downstream_gene	OsKitaake09g106600
A90	SBS	Chr9	16071174	G-A	Ts	Het	MODIFIER	intergenic_region
A90	SBS	Chr10	1690460	T-C	Ts	Het	MODERATE	missense	OsKitaake10g011800
A90	SBS	Chr10	4241342	A-G	Ts	Het	MODIFIER	intergenic_region
A90	SBS	Chr10	10429944	G-A	Ts	Hom	MODIFIER	intergenic_region
A90	SBS	Chr10	14563847	C-T	Ts	Het	MODIFIER	intron	OsKitaake10g091300
A90	SBS	Chr10	19597970	T-C	Ts	Hom	MODIFIER	upstream_gene	OsKitaake10g144300
A90	SBS	Chr11	782667	T-C	Ts	Hom	MODIFIER	upstream_gene	OsKitaake11g009900
A90	SBS	Chr11	7648396	G-A	Ts	Hom	MODIFIER	downstream_gene	OsKitaake11g085700
A90	SBS	Chr11	20802698	G-A	Ts	Het	MODIFIER	downstream_gene	OsKitaake11g164100
A90	SBS	Chr11	22689604	A-C	Tv	Het	MODIFIER	intergenic_region
A90	SBS	Chr12	6646816	C-T	Ts	Het	MODIFIER	downstream_gene	OsKitaake12g076200
A90	SBS	Chr12	20953429	G-A	Ts	Hom	MODIFIER	upstream_gene	OsKitaake12g163800
A90	SBS	Chr12	24412961	G-A	Ts	Hom	MODIFIER	downstream_gene	OsKitaake12g196700
A90	SBS	Chr12	25443028	C-G	Tv	Het	MODIFIER	intergenic_region
A90	SBS	Chr12	26449505	G-T	Tv	Het	MODIFIER	intergenic_region
A96	SBS	Chr1	2875776	A-T	Tv	Hom	MODIFIER	upstream_gene	OsKitaake01g036900
A96	SBS	Chr1	4756307	G-A	Ts	Hom	MODIFIER	upstream_gene	OsKitaake01g063500
A96	SBS	Chr1	17103925	G-A	Ts	Hom	MODIFIER	intergenic_region
A96	SBS	Chr1	18126027	G-A	Ts	Hom	MODIFIER	intron	OsKitaake01g183000
A96	SBS	Chr1	18126028	G-A	Ts	Hom	MODIFIER	intron	OsKitaake01g183000
A96	SBS	Chr1	33523947	G-A	Ts	Hom	MODERATE	missense	OsKitaake01g343150
A96	SBS	Chr2	2542831	C-T	Ts	Hom	MODIFIER	intergenic_region
A96	SBS	Chr2	4820617	A-G	Ts	Hom	MODIFIER	downstream_gene	OsKitaake02g066500
A96	SBS	Chr2	5527293	T-C	Ts	Hom	MODIFIER	intergenic_region
A96	SBS	Chr2	6726672	G-A	Ts	Het	MODIFIER	downstream_gene	OsKitaake02g091600
A96	SBS	Chr2	7965207	G-A	Ts	Hom	MODIFIER	intergenic_region
A96	SBS	Chr2	24566771	C-T	Ts	Het	MODIFIER	upstream_gene	OsKitaake02g244100
A96	SBS	Chr3	2265005	G-T	Tv	Het	MODIFIER	upstream_gene	OsKitaake03g032700
A96	SBS	Chr3	3146575	C-G	Tv	Het	MODIFIER	upstream_gene	OsKitaake03g044200
A96	SBS	Chr3	8468384	T-A	Tv	Het	MODERATE	missense	OsKitaake03g116100
A96	SBS	Chr3	17683746	G-A	Ts	Hom	MODIFIER	upstream_gene	OsKitaake03g217301
A96	SBS	Chr3	24642938	A-G	Ts	Hom	MODIFIER	intergenic_region
A96	SBS	Chr3	25771319	G-A	Ts	Het	MODIFIER	upstream_gene	OsKitaake03g271800
A96	SBS	Chr3	33389713	T-G	Tv	Hom	MODIFIER	3_prime_UTR	OsKitaake03g356700
A96	SBS	Chr3	33424108	T-G	Tv	Hom	MODIFIER	upstream_gene	OsKitaake03g357200
A96	SBS	Chr4	5386030	C-T	Ts	Het	MODIFIER	upstream_gene	OsKitaake04g026200
A96	SBS	Chr4	9091768	T-A	Tv	Hom	MODIFIER	intergenic_region
A96	SBS	Chr4	10192571	T-C	Ts	Hom	MODIFIER	intergenic_region
A96	SBS	Chr4	10723906	C-T	Ts	Hom	MODIFIER	intergenic_region
A96	SBS	Chr4	17027161	C-G	Tv	Hom	MODIFIER	intergenic_region
A96	SBS	Chr4	21888866	C-A	Tv	Hom	MODIFIER	intergenic_region
A96	SBS	Chr4	22576661	G-A	Ts	Hom	MODIFIER	upstream_gene	OsKitaake04g133800
A96	SBS	Chr4	23184731	C-T	Ts	Hom	MODIFIER	upstream_gene	OsKitaake04g141300
A96	SBS	Chr4	30286280	C-T	Ts	Hom	MODIFIER	downstream_gene	OsKitaake04g233201
A96	SBS	Chr4	32015212	G-A	Ts	Hom	MODIFIER	3_prime_UTR	OsKitaake04g254400
A96	SBS	Chr4	32015213	T-A	Tv	Hom	MODIFIER	3_prime_UTR	OsKitaake04g254400
A96	SBS	Chr4	33305697	C-T	Ts	Het	MODIFIER	upstream_gene	OsKitaake04g272700
A96	SBS	Chr5	4532018	G-T	Tv	Hom	MODIFIER	5_prime_UTR	OsKitaake05g052700
A96	SBS	Chr5	5388126	C-T	Ts	Hom	MODIFIER	intergenic_region
A96	SBS	Chr5	5547210	G-A	Ts	Hom	MODIFIER	intergenic_region
A96	SBS	Chr5	25227781	C-A	Tv	Hom	MODIFIER	intergenic_region
A96	SBS	Chr5	27169682	C-T	Ts	Hom	MODERATE	missense	OsKitaake05g245200
A96	SBS	Chr6	1273702	A-T	Tv	Hom	MODIFIER	intergenic_region
A96	SBS	Chr6	5392115	A-G	Ts	Hom	MODIFIER	upstream_gene	OsKitaake06g072500
A96	SBS	Chr6	6548783	A-G	Ts	Hom	LOW	synonymous	OsKitaake06g085300
A96	SBS	Chr6	9364142	G-T	Tv	Hom	LOW	synonymous	OsKitaake06g110966
A96	SBS	Chr6	10398536	C-A	Tv	Hom	MODIFIER	intergenic_region
A96	SBS	Chr6	14622748	G-A	Ts	Hom	MODIFIER	upstream_gene	OsKitaake06g149000
A96	SBS	Chr6	22549156	T-A	Tv	Hom	MODIFIER	upstream_gene	OsKitaake06g198100
A96	SBS	Chr6	27088076	A-T	Tv	Hom	MODIFIER	upstream_gene	OsKitaake06g243200
A96	SBS	Chr6	28313619	T-A	Tv	Het	MODIFIER	intergenic_region
A96	SBS	Chr7	10615798	G-A	Ts	Hom	MODIFIER	upstream_gene	OsKitaake07g101700
A96	SBS	Chr7	19237582	C-T	Ts	Hom	MODIFIER	downstream_gene	OsKitaake07g156100
A96	SBS	Chr7	21475392	T-C	Ts	Hom	MODIFIER	upstream_gene	OsKitaake07g178600
A96	SBS	Chr7	27931920	G-A	Ts	Het	MODIFIER	upstream_gene	OsKitaake07g262000
A96	SBS	Chr7	28863105	T-A	Tv	Het	MODIFIER	upstream_gene	OsKitaake07g275600
A96	SBS	Chr7	28863106	C-A	Tv	Het	MODIFIER	upstream_gene	OsKitaake07g275600
A96	SBS	Chr8	5131170	C-T	Ts	Hom	MODIFIER	intergenic_region
A96	SBS	Chr8	5131175	A-T	Tv	Hom	MODIFIER	intergenic_region
A96	SBS	Chr8	7611122	C-T	Ts	Hom	MODIFIER	intergenic_region
A96	SBS	Chr8	10600756	A-C	Tv	Hom	MODIFIER	upstream_gene	OsKitaake08g095700
A96	SBS	Chr8	12565400	T-G	Tv	Hom	MODIFIER	downstream_gene	OsKitaake08g107700
A96	SBS	Chr8	27511089	G-C	Tv	Hom	MODIFIER	intergenic_region
A96	SBS	Chr8	27913337	T-C	Ts	Hom	MODIFIER	intron	OsKitaake08g233600
A96	SBS	Chr9	16470407	A-G	Ts	Het	MODIFIER	downstream_gene	OsKitaake09g119900
A96	SBS	Chr9	16742322	T-C	Ts	Hom	MODIFIER	upstream_gene	OsKitaake09g124000
A96	SBS	Chr10	8040537	C-T	Ts	Hom	MODIFIER	downstream_gene	OsKitaake10g050800
A96	SBS	Chr10	18213764	T-G	Tv	Hom	MODIFIER	upstream_gene	OsKitaake10g128700
A96	SBS	Chr10	18803373	A-G	Ts	Hom	MODIFIER	downstream_gene	OsKitaake10g134000
A96	SBS	Chr10	18803374	A-T	Tv	Hom	MODIFIER	downstream_gene	OsKitaake10g134000
A96	SBS	Chr10	18803375	A-T	Tv	Hom	MODIFIER	downstream_gene	OsKitaake10g134000
A96	SBS	Chr10	19668548	C-T	Ts	Hom	MODIFIER	upstream_gene	OsKitaake10g145600
A96	SBS	Chr10	22462922	A-T	Tv	Hom	MODIFIER	upstream_gene	OsKitaake10g184800
A96	SBS	Chr11	2979135	C-G	Tv	Hom	MODIFIER	intergenic_region
A96	SBS	Chr11	2979140	A-G	Ts	Hom	MODIFIER	intergenic_region
A96	SBS	Chr12	7610333	C-A	Tv	Hom	MODIFIER	intergenic_region
A96	SBS	Chr12	9866317	G-A	Ts	Hom	MODIFIER	downstream_gene	OsKitaake12g094400
A96	SBS	Chr12	9866319	A-T	Tv	Hom	MODIFIER	downstream_gene	OsKitaake12g094400
A96	SBS	Chr12	13271326	G-T	Tv	Hom	MODIFIER	upstream_gene	OsKitaake12g110300
A96	SBS	Chr12	16356022	T-A	Tv	Hom	MODIFIER	intergenic_region
A110	SBS	Chr1	1542588	A-C	Tv	Hom	MODIFIER	downstream_gene	OsKitaake01g018700
A110	SBS	Chr1	2250415	C-A	Tv	Hom	MODIFIER	downstream_gene	OsKitaake01g028000
A110	SBS	Chr1	5678852	A-G	Ts	Hom	MODIFIER	downstream_gene	OsKitaake01g072600
A110	SBS	Chr1	9886130	C-T	Ts	Hom	MODIFIER	upstream_gene	OsKitaake01g125300
A110	SBS	Chr1	17356227	C-T	Ts	Hom	MODIFIER	intergenic_region
A110	SBS	Chr1	41388402	A-G	Ts	Het	MODIFIER	upstream_gene	OsKitaake01g452100
A110	SBS	Chr2	5797001	A-T	Tv	Hom	MODIFIER	upstream_gene	OsKitaake02g080000
A110	SBS	Chr2	6144440	G-A	Ts	Het	MODIFIER	intergenic_region
A110	SBS	Chr2	8549779	G-A	Ts	Hom	MODIFIER	downstream_gene	OsKitaake02g108700
A110	SBS	Chr2	22896364	A-G	Ts	Het	MODERATE	missense	OsKitaake02g222900
A110	SBS	Chr3	1618740	G-A	Ts	Het	MODIFIER	upstream_gene	OsKitaake03g022900
A110	SBS	Chr3	1896073	A-T	Tv	Hom	MODIFIER	upstream_gene	OsKitaake03g026900
A110	SBS	Chr3	3791378	C-T	Ts	Het	MODIFIER	upstream_gene	OsKitaake03g053400
A110	SBS	Chr3	8633795	T-G	Tv	Hom	MODIFIER	downstream_gene	OsKitaake03g118400
A110	SBS	Chr3	9796583	C-T	Ts	Het	MODIFIER	upstream_gene	OsKitaake03g133600
A110	SBS	Chr3	9796584	A-T	Tv	Het	MODIFIER	upstream_gene	OsKitaake03g133600
A110	SBS	Chr3	11705047	C-T	Ts	Het	MODIFIER	intergenic_region
A110	SBS	Chr3	20754588	A-G	Ts	Hom	MODIFIER	intergenic_region
A110	SBS	Chr3	24409389	G-T	Tv	Hom	MODIFIER	downstream_gene	OsKitaake03g261100
A110	SBS	Chr3	30084804	T-A	Tv	Hom	MODIFIER	downstream_gene	OsKitaake03g315000
A110	SBS	Chr3	31414392	T-C	Ts	Hom	MODIFIER	upstream_gene	OsKitaake03g331200
A110	SBS	Chr3	34532148	C-T	Ts	Hom	MODIFIER	upstream_gene	OsKitaake03g375050
A110	SBS	Chr4	3305963	A-C	Tv	Hom	MODIFIER	upstream_gene	OsKitaake04g017200
A110	SBS	Chr4	3872037	C-T	Ts	Hom	MODIFIER	intergenic_region
A110	SBS	Chr4	4844915	C-G	Tv	Hom	MODIFIER	3_prime_UTR	OsKitaake04g022000
A110	SBS	Chr4	5424159	G-T	Tv	Hom	MODIFIER	intergenic_region
A110	SBS	Chr4	6107024	G-A	Ts	Hom	MODIFIER	intergenic_region
A110	SBS	Chr4	7823586	C-T	Ts	Hom	MODIFIER	upstream_gene	OsKitaake04g040000
A110	SBS	Chr4	7824024	A-T	Tv	Hom	MODIFIER	upstream_gene	OsKitaake04g040000
A110	SBS	Chr4	8025772	C-T	Ts	Hom	MODIFIER	downstream_gene	OsKitaake04g042000
A110	SBS	Chr4	10616116	G-C	Tv	Hom	MODIFIER	intergenic_region
A110	SBS	Chr4	15214114	C-T	Ts	Het	MODIFIER	intergenic_region
A110	SBS	Chr4	17439443	C-T	Ts	Hom	MODIFIER	upstream_gene	OsKitaake04g086300
A110	SBS	Chr4	17549525	G-T	Tv	Hom	MODIFIER	3_prime_UTR	OsKitaake04g087500
A110	SBS	Chr4	17549529	C-T	Ts	Hom	MODIFIER	3_prime_UTR	OsKitaake04g087500
A110	SBS	Chr4	33931917	C-A	Tv	Hom	MODIFIER	3_prime_UTR	OsKitaake04g282500
A110	SBS	Chr5	183948	C-T	Ts	Hom	MODIFIER	downstream_gene	OsKitaake05g002000
A110	SBS	Chr5	4007216	A-T	Tv	Hom	MODIFIER	upstream_gene	OsKitaake05g048500
A110	SBS	Chr5	13594930	G-A	Ts	Het	MODIFIER	upstream_gene	OsKitaake05g105400
A110	SBS	Chr5	16597253	A-G	Ts	Hom	MODIFIER	upstream_gene	OsKitaake05g126801
A110	SBS	Chr5	17717821	G-C	Tv	Het	MODIFIER	downstream_gene	OsKitaake05g136200
A110	SBS	Chr5	21421815	A-T	Tv	Hom	MODIFIER	intergenic_region
A110	SBS	Chr5	29807132	G-A	Ts	Het	MODIFIER	upstream_gene	OsKitaake05g285300
A110	SBS	Chr6	59326	G-A	Ts	Hom	MODIFIER	intergenic_region
A110	SBS	Chr6	15663104	C-T	Ts	Hom	MODIFIER	intron	OsKitaake06g152800
A110	SBS	Chr6	20069955	A-T	Tv	Hom	MODIFIER	intergenic_region
A110	SBS	Chr6	20072176	C-A	Tv	Hom	MODIFIER	intergenic_region
A110	SBS	Chr6	20617046	C-T	Ts	Hom	MODIFIER	intergenic_region
A110	SBS	Chr6	21018553	G-T	Tv	Het	MODIFIER	intergenic_region
A110	SBS	Chr7	4874837	G-C	Tv	Het	MODIFIER	upstream_gene	OsKitaake07g059600
A110	SBS	Chr7	9128217	C-T	Ts	Het	MODIFIER	intergenic_region
A110	SBS	Chr8	10233502	C-T	Ts	Hom	MODIFIER	intergenic_region
A110	SBS	Chr8	11540746	C-T	Ts	Hom	MODIFIER	intergenic_region
A110	SBS	Chr8	13286811	C-T	Ts	Hom	MODIFIER	intergenic_region
A110	SBS	Chr8	19167839	C-T	Ts	Hom	MODIFIER	upstream_gene	OsKitaake08g141400
A110	SBS	Chr8	19226075	A-G	Ts	Hom	MODIFIER	intergenic_region
A110	SBS	Chr8	26816657	C-T	Ts	Hom	MODIFIER	upstream_gene	OsKitaake08g217000
A110	SBS	Chr9	2070627	G-C	Tv	Het	MODIFIER	downstream_gene	OsKitaake09g011000
A110	SBS	Chr9	9803897	A-G	Ts	Hom	MODIFIER	upstream_gene	OsKitaake09g059400
A110	SBS	Chr9	20466728	T-C	Ts	Hom	MODIFIER	upstream_gene	OsKitaake09g172600
A110	SBS	Chr10	1326762	C-T	Ts	Hom	MODIFIER	intergenic_region
A110	SBS	Chr10	8531333	G-T	Tv	Hom	MODIFIER	intergenic_region
A110	SBS	Chr10	9468966	G-C	Tv	Hom	MODIFIER	downstream_gene	OsKitaake10g055100
A110	SBS	Chr10	9596741	A-G	Ts	Hom	MODIFIER	intergenic_region
A110	SBS	Chr10	20908453	T-A	Tv	Hom	MODIFIER	upstream_gene	OsKitaake10g161100
A110	SBS	Chr10	21902135	A-T	Tv	Het	MODIFIER	upstream_gene	OsKitaake10g176800
A110	SBS	Chr11	7130015	C-T	Ts	Hom	MODIFIER	upstream_gene	OsKitaake11g080900
A110	SBS	Chr11	11475296	G-A	Ts	Hom	MODIFIER	intergenic_region
A110	SBS	Chr11	11674184	G-A	Ts	Het	MODIFIER	downstream_gene	OsKitaake11g109100
A110	SBS	Chr11	12113631	C-T	Ts	Hom	MODIFIER	upstream_gene	OsKitaake11g112200
A110	SBS	Chr12	8403456	A-G	Ts	Hom	MODIFIER	intron	OsKitaake12g087200
A110	SBS	Chr12	9458552	G-A	Ts	Hom	MODIFIER	intergenic_region
A110	SBS	Chr12	18836286	T-G	Tv	Het	MODIFIER	intergenic_region
A110	SBS	Chr12	19613635	G-C	Tv	Hom	MODIFIER	upstream_gene	OsKitaake12g146900
A110	SBS	Chr12	24019573	A-C	Tv	Hom	MODIFIER	upstream_gene	OsKitaake12g193200
Aample ID	Variant Type	Chromosome	Position Start	Position End	Variation	Zygosity	Effect	Region	Size(bp)
A08	Deletion	Chr2	20067883	20067884	C>-A	Het	MODIFIER	intergenic_region	1
A08	Deletion	Chr3	17490051	17490053	T>-AC	Het	MODIFIER	upstream_gene	2
A08	Deletion	Chr4	2557834	2557838	T>-CATG	Hom	MODIFIER	intergenic_region	4
A08	Deletion	Chr4	8192684	8192686	A>-CT	Hom	MODIFIER	intergenic_region	2
A08	Deletion	Chr6	25705357	25705358	T>-G	Het	MODIFIER	downstream_gene	1
A08	Deletion	Chr7	1322947	1322948	G-C	Hom	MODIFIER	downstream_gene	1
A08	Deletion	Chr7	10213907	10213908	A>-T	Het	MODIFIER	intergenic_region	1
A08	Deletion	Chr7	26015669	26015670	T>-A	Hom	MODIFIER	intron	1
A08	Deletion	Chr8	20420936	20420941	C>-ACAAA	Het	MODIFIER	downstream_gene	5
A08	Deletion	Chr8	23553972	23553976	C>-GATT	Het	MODIFIER	intergenic_region	4
A08	Deletion	Chr8	26904998	26904999	C>-T	Hom	MODIFIER	upstream_gene	1
A08	Deletion	Chr9	11041176	11041182	T>-AACTTA	Hom	MODIFIER	upstream_gene	6
A08	Deletion	Chr12	14093012	14093019	T>-GCCATAA	Hom	MODIFIER	downstream_gene	7
A18	Deletion	Chr1	9397866	9397868	A>-TC	Hom	MODIFIER	downstream_gene	2
A18	Deletion	Chr2	2846367	2846371	G>-CCGT	Hom	MODIFIER	5_prime_UTR	4
A18	Deletion	Chr3	30085704	30085713	A>-GGAGGGATT	Hom	MODIFIER	downstream_gene	9
A18	Deletion	Chr6	12132099	12132103	T>-ACCA	Hom	HIGH	frameshift	4
A18	Deletion	Chr12	2143891	2143895	C>-GGGA	Het	MODIFIER	intergenic_region	4
A25	Deletion	Chr1	41687662	41687663	C>-G	Hom	HIGH	frameshift	1
A25	Deletion	Chr2	2661700	2661701	T>-G	Hom	MODIFIER	3_prime_UTR	1
A25	Deletion	Chr2	13484272	13484284	T>-TCAGTGATTGGA	Hom	MODIFIER	upstream_gene	12
A25	Deletion	Chr2	30199464	30199466	A>-CC	Hom	HIGH	frameshift&splice_region	2
A25	Deletion	Chr3	7665093	7665105	A>-ACCGTTATTGTT	Het	MODIFIER	upstream_gene	12
A25	Deletion	Chr4	10536263	10536264	A>-G	Hom	MODIFIER	downstream_gene	1
A25	Deletion	Chr5	22426796	22426797	A-C	Hom	MODIFIER	intron	1
A25	Deletion	Chr7	23234055	23234072	A>-CTTTGGATTTGTTTTGC	Het	MODIFIER	intron	17
A25	Deletion	Chr8	1982114	1982115	C>-T	Het	HIGH	frameshift	1
A25	Deletion	Chr8	11778612	11778625	G>-GGAGCTCGCCGTC	Hom	MODIFIER	upstream_gene	13
A25	Deletion	Chr8	23847385	23847387	T>-TG	Hom	MODIFIER	intergenic_region	2
A25	Deletion	Chr9	4126747	4126748	C>-T	Hom	MODIFIER	downstream_gene	1
A25	Deletion	Chr9	7084619	7084620	T>-A	Hom	MODIFIER	upstream_gene	1
A25	Deletion	Chr11	3712728	3712733	C>-GAAAT	Hom	MODIFIER	upstream_gene	5
A28	Deletion	Chr1	18470430	18470454	G>-GACAAAAAAAGACGAAGTAATTGA	Hom	MODIFIER	intron	24
A28	Deletion	Chr2	33353133	33353137	A>-ACAT	Het	MODIFIER	downstream_gene	4
A28	Deletion	Chr3	8558378	8558379	C>-G	Hom	MODIFIER	3_prime_UTR	1
A28	Deletion	Chr4	17274084	17274085	G>-C	Hom	MODIFIER	intergenic_region	1
A28	Deletion	Chr5	23514918	23514921	T>-GAC	Hom	MODIFIER	intergenic_region	3
A28	Deletion	Chr5	29989636	29989653	G>-TACTAGGGTAATATAAT	Hom	MODIFIER	downstream_gene	17
A28	Deletion	Chr6	28875801	28875804	C>-TAG	Het	MODIFIER	upstream_gene	3
A28	Deletion	Chr7	869811	869812	A>-G	Het	MODIFIER	downstream_gene	1
A28	Deletion	Chr7	20504778	20504779	A>-C	Het	MODIFIER	intergenic_region	1
A28	Deletion	Chr10	10157608	10157612	C>-AGAA	Het	MODIFIER	3_prime_UTR	4
A28	Deletion	Chr11	21549992	21549993	G>-A	Het	MODIFIER	upstream_gene	1
A45	Deletion	Chr1	37015339	37015343	T>-AAAC	Het	MODIFIER	upstream_gene	4
A45	Deletion	Chr2	11147369	11147370	T>-A	Hom	MODIFIER	downstream_gene	1
A45	Deletion	Chr2	33301903	33301907	T>-TCTA	Het	MODIFIER	upstream_gene	4
A45	Deletion	Chr4	2203329	2203330	A>-T	Het	MODIFIER	intergenic_region	1
A45	Deletion	Chr6	1920421	1920423	A>-TG	Hom	MODIFIER	upstream_gene	2
A45	Deletion	Chr6	29438404	29438405	G>-T	Hom	MODIFIER	upstream_gene	1
A45	Deletion	Chr7	18421746	18421747	T>-A	Hom	MODIFIER	upstream_gene	1
A45	Deletion	Chr10	9295801	9295813	C>-TTTAATTTTAAT	Hom	MODIFIER	intron	12
A45	Deletion	Chr11	19016746	19016748	T>-CA	Hom	MODIFIER	upstream_gene	2
A50	Deletion	Chr1	456829	456830	C>-A	Hom	MODIFIER	upstream_gene	1
A50	Deletion	Chr1	25087676	25087677	T>-A	Hom	MODIFIER	intergenic_region	1
A50	Deletion	Chr1	28790064	28790068	T>-TTGC	Hom	MODIFIER	intron	4
A50	Deletion	Chr2	2453623	2453628	T>-CACTG	Hom	MODIFIER	upstream_gene	5
A50	Deletion	Chr3	26679619	26679621	T>-AG	Hom	MODIFIER	intergenic_region	2
A50	Deletion	Chr3	36128196	36128205	C>-CAATATTTT	Hom	MODIFIER	upstream_gene	9
A50	Deletion	Chr4	20251545	20251546	G>-A	Hom	MODIFIER	upstream_gene	1
A50	Deletion	Chr5	30093144	30093154	T>-GGTCAATGCC	Het	MODIFIER	intergenic_region	10
A50	Deletion	Chr8	20735737	20735738	T>-A	Hom	MODIFIER	intergenic_region	1
A50	Deletion	Chr9	9282387	9282388	G>-T	Hom	MODIFIER	intergenic_region	1
A50	Deletion	Chr11	1112234	1112235	A>-C	Hom	MODIFIER	upstream_gene	1
A50	Deletion	Chr11	24720897	24720902	A>-ACTAC	Het	MODIFIER	intergenic_region	5
A50	Deletion	Chr12	7044583	7044585	T>-GA	Hom	MODIFIER	upstream_gene	2
A50	Deletion	Chr12	15752000	15752001	C>-G	Hom	MODIFIER	downstream_gene	1
A50	Deletion	Chr12	21725199	21725201	A>-GG	Hom	HIGH	frameshift	2
A60	Deletion	Chr1	18493681	18493684	T>-AAA	Hom	MODIFIER	downstream_gene	3
A60	Deletion	Chr2	2982223	2982236	T>-AATTAGGCTTGAA	Hom	MODIFIER	upstream_gene	13
A60	Deletion	Chr3	1472295	1472325	C>-ATGAACAGGGATATTGTTTCTTAAATTAAG	Hom	MODIFIER	downstream_gene	30
A60	Deletion	Chr5	7027023	7027032	C>-TCCTCGCCT	Het	MODIFIER	5_prime_UTR	9
A60	Deletion	Chr5	20756301	20756302	G>-A	Het	MODIFIER	intergenic_region	1
A60	Deletion	Chr6	15941387	15941392	G>-GATAC	Hom	MODIFIER	upstream_gene	5
A66	Deletion	Chr1	26338890	26338891	C>-T	Het	MODIFIER	intergenic_region	1
A66	Deletion	Chr2	8937508	8937524	G>-CGTTAATTTGGTATTT	Hom	MODIFIER	upstream_gene	16
A66	Deletion	Chr2	35911064	35911065	C>-G	Hom	MODIFIER	upstream_gene	1
A66	Deletion	Chr3	3408104	3408105	T>-G	Hom	MODIFIER	3_prime_UTR	1
A66	Deletion	Chr3	13263580	13263581	T>-A	Hom	MODIFIER	upstream_gene	1
A66	Deletion	Chr3	22162790	22162810	A>-CTACTGAGTCTCTCGTACCG	Het	MODIFIER	5_prime_UTR	20
A66	Deletion	Chr4	35253050	35253051	A>-T	Het	MODIFIER	intergenic_region	1
A66	Deletion	Chr5	23936493	23936494	T>-A	Hom	MODIFIER	intergenic_region	1
A66	Deletion	Chr8	15391050	15391051	A>-T	Het	MODIFIER	intergenic_region	1
A66	Deletion	Chr8	19622262	19622263	C>-T	Hom	MODIFIER	intergenic_region	1
A66	Deletion	Chr10	174701	174702	A>-T	Hom	MODIFIER	upstream_gene	1
A66	Deletion	Chr12	27054754	27054763	C>-TCAGCTGGT	Hom	MODIFIER	intergenic_region	9
A90	Deletion	Chr1	12052864	12052867	T>-GGC	Hom	MODIFIER	upstream_gene	3
A90	Deletion	Chr1	36470839	36470840	C>-G	Hom	MODIFIER	5_prime_UTR	1
A90	Deletion	Chr2	13165903	13165908	G>-ACTGC	Hom	MODIFIER	intergenic_region	5
A90	Deletion	Chr2	16497930	16497933	A>-GTG	Hom	MODERATE	conservative_inframe_insertion	3
A90	Deletion	Chr2	18437875	18437878	A>-GAC	Hom	MODIFIER	upstream_gene	3
A90	Deletion	Chr2	22866900	22866901	G-C	Het	HIGH	frameshift	1
A90	Deletion	Chr3	10096854	10096855	C>-T	Hom	MODIFIER	upstream_gene	1
A90	Deletion	Chr4	33528833	33528837	T>-GGGG	Hom	MODIFIER	upstream_gene	4
A90	Deletion	Chr5	26970311	26970317	G>-CTGATT	Hom	MODIFIER	upstream_gene	6
A90	Deletion	Chr6	1550871	1550874	G>-TTC	Het	MODIFIER	upstream_gene	3
A90	Deletion	Chr6	5500081	5500091	C>-ACATGCAATT	Hom	MODIFIER	downstream_gene	10
A90	Deletion	Chr6	21637972	21637999	G>-TATATTTTATATACCTCAATATTCTTT	Hom	MODIFIER	intron	27
A90	Deletion	Chr7	10709071	10709072	T>-G	Hom	MODIFIER	intergenic_region	1
A90	Deletion	Chr10	10857028	10857031	T>-CGG	Hom	MODIFIER	intergenic_region	3
A90	Deletion	Chr11	5826572	5826580	T>-ATATGGTG	Hom	MODIFIER	intergenic_region	8
A90	Deletion	Chr12	6082592	6082593	A>-G	Het	MODIFIER	intergenic_region	1
A90	Deletion	Chr12	23495955	23495963	A>-ACAGGTTG	Hom	MODIFIER	upstream_gene	8
A96	Deletion	Chr1	8401060	8401065	G>-TTTTT	Hom	MODIFIER	upstream_gene	5
A96	Deletion	Chr1	18037032	18037037	T>-TGGGA	Hom	MODIFIER	intergenic_region	5
A96	Deletion	Chr1	43610996	43610999	T>-ATG	Hom	MODERATE	disruptive_inframe_insertion	3
A96	Deletion	Chr2	16668608	16668609	C>-A	Hom	MODIFIER	intron	1
A96	Deletion	Chr2	25794141	25794145	C>-TTCA	Hom	MODIFIER	intergenic_region	4
A96	Deletion	Chr3	20086404	20086405	C>-A	Hom	MODIFIER	intron	1
A96	Deletion	Chr3	25368385	25368389	A>-CCAG	Het	MODIFIER	intergenic_region	4
A96	Deletion	Chr3	26624365	26624366	T>-A	Het	MODIFIER	intergenic_region	1
A96	Deletion	Chr4	20377587	20377589	G>-TT	Hom	MODIFIER	downstream_gene	2
A96	Deletion	Chr4	29097792	29097793	T>-C	Hom	MODIFIER	intron	1
A96	Deletion	Chr5	25227481	25227485	A>-TTGT	Hom	MODIFIER	intergenic_region	4
A96	Deletion	Chr5	30115814	30115815	C>-A	Het	MODIFIER	intergenic_region	1
A96	Deletion	Chr6	1662070	1662072	G>-TA	Hom	MODIFIER	upstream_gene	2
A96	Deletion	Chr6	12383805	12383806	G>-A	Hom	MODIFIER	upstream_gene	1
A96	Deletion	Chr6	17946703	17946705	C>-AT	Hom	MODIFIER	intergenic_region	2
A96	Deletion	Chr6	27544461	27544463	G>-AA	Hom	MODIFIER	intergenic_region	2
A96	Deletion	Chr6	30127109	30127110	T-C	Het	HIGH	frameshift	1
A96	Deletion	Chr7	16376033	16376034	G>-T	Hom	MODIFIER	intergenic_region	1
A96	Deletion	Chr7	21781366	21781369	G>-GTC	Hom	MODIFIER	downstream_gene	3
A96	Deletion	Chr9	11842249	11842250	T>-A	Hom	MODIFIER	upstream_gene	1
A96	Deletion	Chr10	16355436	16355447	C>-CTATGCATCTG	Hom	HIGH	frameshift	11
A96	Deletion	Chr10	18213758	18213760	C>-TA	Hom	MODIFIER	upstream_gene	2
A96	Deletion	Chr10	19500696	19500698	G>-TT	Hom	MODIFIER	intron	2
A96	Deletion	Chr12	8431669	8431670	G>-A	Hom	MODIFIER	intron	1
A96	Deletion	Chr12	9937504	9937507	G>-GGT	Hom	MODIFIER	intergenic_region	3
A96	Deletion	Chr12	21678642	21678643	C>-T	Hom	MODIFIER	upstream_gene	1
A110	Deletion	Chr1	11099569	11099570	G>-A	Hom	MODIFIER	upstream_gene	1
A110	Deletion	Chr1	17505357	17505358	T>-A	Hom	MODIFIER	intergenic_region	1
A110	Deletion	Chr1	20866898	20866899	T>-A	Hom	MODIFIER	downstream_gene	1
A110	Deletion	Chr1	29826573	29826575	A>-CT	Het	MODIFIER	upstream_gene	2
A110	Deletion	Chr2	21352784	21352785	C>-G	Hom	MODIFIER	upstream_gene	1
A110	Deletion	Chr3	23884748	23884756	A>-TCTTGTTT	Hom	MODIFIER	upstream_gene	8
A110	Deletion	Chr4	29160138	29160140	C>-CT	Hom	MODIFIER	upstream_gene	2
A110	Deletion	Chr5	195564	195565	T>-A	Hom	MODIFIER	upstream_gene	1
A110	Deletion	Chr5	12087605	12087614	A>-AATCGCCCG	Hom	MODIFIER	intergenic_region	9
A110	Deletion	Chr5	21581924	21581925	G>-A	Het	MODIFIER	upstream_gene	1
A110	Deletion	Chr5	30174654	30174661	T>-GGGGCTC	Het	MODIFIER	intergenic_region	7
A110	Deletion	Chr6	20458198	20458199	G>-T	Het	MODIFIER	upstream_gene	1
A110	Deletion	Chr6	24407035	24407038	A>-CGG	Hom	MODIFIER	3_prime_UTR	3
A110	Deletion	Chr6	24801105	24801106	A-C	Het	MODIFIER	downstream_gene	1
A110	Deletion	Chr6	27014458	27014459	A>-G	Het	MODIFIER	downstream_gene	1
A110	Deletion	Chr7	5932375	5932376	A>-G	Het	MODIFIER	downstream_gene	1
A110	Deletion	Chr7	14236223	14236226	T>-TAC	Het	MODIFIER	3_prime_UTR	3
A110	Deletion	Chr7	24248506	24248511	G>-ATCTC	Hom	HIGH	frameshift	5
A110	Deletion	Chr7	26070017	26070020	G>-CGT	Hom	MODIFIER	intergenic_region	3
A110	Deletion	Chr8	13364686	13364693	A>-TCTCAAT	Hom	MODIFIER	upstream_gene	7
A110	Deletion	Chr11	21873806	21873813	G>-TAGTGGA	Hom	MODIFIER	upstream_gene	7
A110	Deletion	Chr12	9437140	9437143	C>-AAA	Hom	MODIFIER	intergenic_region	3
A08	Insertion	Chr2	21082094	21082095	T>+C	Het	MODIFIER	upstream_gene	1
A08	Insertion	Chr4	22168469	22168470	A>+T	Hom	MODIFIER	intergenic_region	1
A08	Insertion	Chr4	23530934	23530935	A>+G	Het	MODIFIER	upstream_gene	1
A18	Insertion	Chr4	458931	458932	T>+A	Het	MODIFIER	intergenic_region	1
A18	Insertion	Chr6	27967134	27967135	G>+A	Hom	HIGH	frameshift	1
A25	Insertion	Chr4	4980891	4980892	A>+T	Het	MODIFIER	upstream_gene	1
A25	Insertion	Chr4	24462259	24462260	C>+T	Het	MODIFIER	intergenic_region	1
A25	Insertion	Chr6	3502379	3502380	G>+T	Het	MODIFIER	downstream_gene	1
A25	Insertion	Chr8	22151738	22151739	C>+T	Het	MODIFIER	5_prime_UTR	1
A25	Insertion	Chr12	25957871	25957873	G>+CT	Het	MODIFIER	upstream_gene	2
A28	Insertion	Chr2	26593109	26593110	G>+A	Het	MODIFIER	upstream_gene	1
A28	Insertion	Chr3	24654141	24654142	C>+A	Het	MODIFIER	downstream_gene	1
A28	Insertion	Chr6	7826236	7826238	G>+TC	Hom	MODIFIER	5_prime_UTR	2
A28	Insertion	Chr6	28520942	28520943	G>+A	Hom	MODIFIER	downstream_gene	1
A28	Insertion	Chr10	13777780	13777782	G>+AC	Het	MODIFIER	downstream_gene	2
A45	Insertion	Chr3	11874838	11874839	A>+T	Het	MODIFIER	3_prime_UTR	1
A45	Insertion	Chr4	26873520	26873520	T>+C	Het	MODIFIER	upstream_gene	1
A45	Insertion	Chr4	34026436	34026437	A>+T	Hom	MODIFIER	downstream_gene	1
A45	Insertion	Chr5	18183143	18183144	C>+A	Hom	MODIFIER	upstream_gene	1
A45	Insertion	Chr6	6144919	6144920	T>+A	Hom	MODIFIER	upstream_gene	1
A50	Insertion	Chr1	18694169	18694169	A>+C	Hom	MODIFIER	intron	1
A50	Insertion	Chr2	19002989	19002991	A>+AT	Hom	MODIFIER	upstream_gene	2
A50	Insertion	Chr3	16332130	16332131	T>+A	Het	MODIFIER	intergenic_region	1
A50	Insertion	Chr5	19410460	19410461	T>+A	Hom	MODIFIER	upstream_gene	1
A50	Insertion	Chr6	28067255	28067256	G>+A	Het	MODIFIER	downstream_gene	1
A50	Insertion	Chr9	8664247	8664254	T>+AAAAGAG	Hom	MODIFIER	intergenic_region	7
A50	Insertion	Chr11	27140648	27140649	T>+A	Hom	MODIFIER	upstream_gene	1
A50	Insertion	Chr12	5124496	5124497	G>+T	Hom	MODIFIER	upstream_gene	1
A60	Insertion	Chr2	1227166	1227171	G>+GGCGT	Hom	MODIFIER	upstream_gene	5
A60	Insertion	Chr8	2055980	2055981	T>+A	Het	MODIFIER	upstream_gene	1
A60	Insertion	Chr12	7688109	7688110	T>+A	Hom	MODIFIER	downstream_gene	1
A66	Insertion	Chr1	5777750	5777752	A>+TG	Hom	MODIFIER	upstream_gene	2
A66	Insertion	Chr5	7234974	7234975	G>+A	Hom	MODIFIER	intron	1
A66	Insertion	Chr5	24100087	24100088	G>+A	Hom	MODIFIER	downstream_gene	1
A66	Insertion	Chr5	28672246	28672247	C>+G	Hom	MODERATE	missense	1
A66	Insertion	Chr7	26882586	26882587	G>+T	Hom	MODIFIER	intergenic_region	1
A90	Insertion	Chr2	30591157	30591159	C>+AT	Het	MODIFIER	upstream_gene	2
A90	Insertion	Chr5	8627284	8627285	A>+T	Hom	MODIFIER	upstream_gene	1
A96	Insertion	Chr4	22929854	22929858	C>+GAGT	Hom	MODIFIER	intergenic_region	4
A110	Insertion	Chr5	11460080	11460081	G>+T	Hom	MODIFIER	intergenic_region	1
A110	Insertion	Chr6	26754711	26754721	C>+ACCAAGGCAA	Hom	MODIFIER	intergenic_region	10
A110	Insertion	Chr10	4685712	4685713	C>+G	Hom	MODIFIER	intergenic_region	1
A110	Insertion	Chr10	6459131	6459135	A>+ATAG	Het	MODIFIER	downstream_gene	4
A110	Insertion	Chr10	14279801	14279802	C>+A	Het	MODIFIER	intergenic_region	1
