# Supplementary material for: Multi-generation study of heavy ion beam-induced mutations and agronomic trait variations to accelerate rice breeding
Source: Front Plant Sci. 2023 Jun 21;14:1213807. doi: 10.3389/fpls.2023.1213807 (PMC10322207; doi:10.3389/fpls.2023.1213807)
Supplement: Supplementary file 14 [file Table_13.xlsx]

## Sheet: Supplementary Table 12
Supplementary Table 13: Summary of mutation information of each mutant					Proportion
Sample ID	Total	SBSs	Deletion	Insertion	SBSs	Deletion	Insertion	Homozygous	heterozygous
A08	67	51	13	3	0.761194	0.19403	0.0447761	33	33
A18	42	35	5	2	0.833333	0.119048	0.047619	29	13
A25	64	45	14	5	0.703125	0.21875	0.078125	44	20
A28	79	63	11	5	0.797468	0.139241	0.0632911	54	25
A45	76	62	9	5	0.815789	0.118421	0.0657895	61	15
A50	78	55	15	8	0.705128	0.192308	0.102564	59	19
A60	53	44	6	3	0.830189	0.113208	0.0566038	29	24
A66	74	57	12	5	0.77027	0.162162	0.0675676	54	20
A90	60	41	17	2	0.683333	0.283333	0.0333333	35	25
A96	102	75	26	1	0.735294	0.254902	0.00980392	85	17
A110	102	75	22	5	0.735294	0.215686	0.0490196	73	29
