# Supplementary material for: Multi-generation study of heavy ion beam-induced mutations and agronomic trait variations to accelerate rice breeding
Source: Front Plant Sci. 2023 Jun 21;14:1213807. doi: 10.3389/fpls.2023.1213807 (PMC10322207; doi:10.3389/fpls.2023.1213807)
Supplement: Supplementary file 15 [file Table_14.xlsx]

## Sheet: Supplementary Table 13
Supplementary Table 14: Prediction of candidate genes controlling phenotype in each mutant
Sample ID	Chromosome	Position	Reference	Mutation	Variants_effect	Level	Genotype	Kitaake_gene_ID	MSU-ID	Description
A08	Chr3	33602783	A	G	Missense_variant	Moderate	Hom	OsKitaake03g360700	LOC_Os03g56724	Protein of unknown function (DUF1668)
A18	Chr6	12132103	T	=-ACCA	Frameshift_variant	High	Hom	OsKitaake06g130800	LOC_Os11g33240	Belongs to the glycosyl hydrolase 5 (cellulase A) family; citrate synthase, putative, expressed
A18	Chr6	27967134	G	=+A	Frameshift_variant	High	Hom	OsKitaake06g253503	LOC_Os06g46540	Tetratricopeptide repeat(APC8); cell division cycle protein 23, putative, expressed
A18	Chr1	100424	T	A	Missense_variant	Moderate	Hom	OsKitaake01g001400	LOC_Os01g01170	-
A18	Chr6	4202842	G	A	Missense_variant	Moderate	Hom	OsKitaake06g058200	LOC_Os06g08480	CHD3-type chromatin-remodeling factor PICKLE, putative, expressed
A18	Chr7	619456	A	T	Missense_variant	Moderate	Hom	OsKitaake07g007100	-	-
A18	Chr11	29062861	G	T	Missense_variant	Moderate	Hom	OsKitaake11g238100	LOC_Os11g47180	Receptor-like protein kinase 2 precursor, putative, expressed
A25	Chr2	35599472	C	A	Missense_variant	Moderate	Hom	OsKitaake02g374500	LOC_Os02g56200	ELMO/CED-12 family protein, putative, expressed
A25	Chr3	33537035	C	T	Missense_variant	Moderate	Hom	OsKitaake03g359400	LOC_Os03g56630	Transposon protein, putative, unclassified, expressed
A25	Chr1	41687663	C	=-G	Frameshift_variant	High	Hom	OsKitaake01g455600	LOC_Os01g70210	CRAL/TRIO domain containing protein, expressed
A25	Chr2	30199466	A	=-CC	Frameshift_variant&splice_region_variant	High	Hom	OsKitaake02g307200	-	protease do-like
A28	Chr6	27864472	C	T	Missense_variant	Moderate	Hom	OsKitaake06g252400	LOC_Os06g46400	ATCPSF30/CPSF30, putative, expressed
A28	Chr11	19274001	T	G	Missense_variant	Moderate	Hom	OsKitaake11g149500	LOC_Os11g32270	N-rich protein, putative, expressed
A45	Chr3	2804780	C	G	Missense_variant	Moderate	Hom	OsKitaake03g039500	LOC_Os03g05480	ZOS3-01 - C2H2 zinc finger protein, expressed
A45	Chr5	19060880	A	T	Missense_variant	Moderate	Hom	OsKitaake05g149100	LOC_Os05g32530	Mannosylglycoprotein endo-beta-mannosidase, putative, expressed
A45	Chr11	3621670	G	A	Missense_variant	Moderate	Hom	OsKitaake11g050000	-	Protein kinase domain
A50	Chr1	28177384	A	T	Stop_gained	High	Hom	OsKitaake01g273800	LOC_Os01g47840	S-locus-like receptor protein kinase, putative, expressed
A50	Chr12	21725201	A	=-GG	Frameshift_variant	High	Hom	OsKitaake12g170400	LOC_Os12g36270	-
A60	Chr8	296605	C	T	Missense_variant	Moderate	Hom	OsKitaake08g004100	LOC_Os08g01470	Cytochrome P450, putative, expressed
A66	Chr2	35911065	C	=-G	Frameshift_variant	High	Hom	OsKitaake02g378200	LOC_Os02g56610	DUF640 domain containing protein, putative, expressed
A66	Chr8	19622263	C	=-T	Frameshift_variant	High	Hom	OsKitaake08g144100	LOC_Os08g30810	Puromycin-sensitive aminopeptidase, putative, expressed
A90	Chr2	16497933	A	=-GTG	Conservative_inframe_insertion	Moderate	Hom	OsKitaake02g168900	-	Inositol polyphosphate phosphatase, catalytic domain homologues
A96	Chr1	33523947	G	A	Missense_variant	Moderate	Hom	OsKitaake01g343150	-	-
A96	Chr5	27169682	C	T	Missense_variant	Moderate	Hom	OsKitaake05g245200	LOC_Os05g46440	-
A96	Chr1	43610999	T	=-ATG	Disruptive_inframe_insertion	Moderate	Hom	OsKitaake01g484300	LOC_Os01g73430	RNA polymerase IV largest subunit, putative, expressed
A96	Chr10	16355447	C	=-CTATGCATCTG	Frameshift_variant	High	Hom	OsKitaake10g110300	LOC_Os10g30140	Lignin degradation and detoxification of lignin-derived products; Laccase-16, putative, expressed
A110	Chr7	24248511	G	=-ATCTC	Frameshift_variant	High	Hom	OsKitaake07g215900	-	C2 domain of PTEN tumour-suppressor protein
